# Supplementary material for: Cluster-Based Thermodynamics of Interacting Dice in a Lattice
Source: Entropy (Basel). 2020 Oct 1;22(10):1111. doi: 10.3390/e22101111 (PMC7597232; doi:10.3390/e22101111)
Supplement: Supplementary file 1 [file entropy-22-01111-s001.zip]

Archive with 56 entries (51 files):
- Supplementary Files/
- Supplementary Files/citations.bib
- Supplementary Files/citations_pool.bib
- Supplementary Files/commands.tex
- Supplementary Files/Data/
- Supplementary Files/Data/PielenA30Diagram.i
- Supplementary Files/Data/PielenA30Diagram.k
- Supplementary Files/Data/PielenA30Diagram.o
- Supplementary Files/Data/PielenS30Diagram.i
- Supplementary Files/Data/PielenS30Diagram.k
- Supplementary Files/Data/PielenS30Diagram.o
- Supplementary Files/Definitions/
- Supplementary Files/Definitions/chicago2.bst
- Supplementary Files/Definitions/journalnames.tex
- Supplementary Files/Definitions/logo-ccby.eps
- Supplementary Files/Definitions/logo-mdpi-eps-converted-to.pdf
- Supplementary Files/Definitions/logo-mdpi.eps
- Supplementary Files/Definitions/logo-orcid-eps-converted-to.pdf
- Supplementary Files/Definitions/logo-orcid.eps
- Supplementary Files/Definitions/logo-updates.pdf
- Supplementary Files/Definitions/mdpi.bst
- Supplementary Files/Definitions/mdpi.cls
- Supplementary Files/DicePaperSupplementary.aux
- Supplementary Files/DicePaperSupplementary.blg
- Supplementary Files/DicePaperSupplementary.log
- Supplementary Files/DicePaperSupplementary.out
- Supplementary Files/DicePaperSupplementary.pdf
- Supplementary Files/DicePaperSupplementary.synctex.gz
- Supplementary Files/DicePaperSupplementary.tex
- Supplementary Files/Graphics/
- Supplementary Files/Graphics/AcetoneOrientations.png
- Supplementary Files/Graphics/AngledInert.png
- Supplementary Files/Graphics/ClusterConstruction.png
- Supplementary Files/Graphics/ClusterContacts.png
- Supplementary Files/Graphics/ClusterInsertion.png
- Supplementary Files/Graphics/ClusterIsotropy.png
- Supplementary Files/Graphics/ComponentGraphic.png
- Supplementary Files/Graphics/ComponentGraphicNew.pdf
- Supplementary Files/Graphics/DieFaceBlack1.png
- Supplementary Files/Graphics/DieFaceBlack2.png
- Supplementary Files/Graphics/DieFaceBlack3.png
- Supplementary Files/Graphics/DieFaceBlack6.png
- Supplementary Files/Graphics/DieFaceWhite1.png
- Supplementary Files/Graphics/DieFaceWhite4.png
- Supplementary Files/Graphics/Graphical Abstract.png
- Supplementary Files/Graphics/Graphical Abstract.xcf
- Supplementary Files/Graphics/Graphics.zip
- Supplementary Files/Graphics/IsomerDistinction.png
- Supplementary Files/Graphics/PairContactSymmetry.png
- Supplementary Files/Graphics/StretchedInert.png
- Supplementary Files/Literature/
- Supplementary Files/Literature/Akkermans 2008 Mesoscale Model Parameters from Molecular Cluster Calculations.pdf
- Supplementary Files/Literature/Ali 2019 Entropy of Simulated Liquids Using Multiscale Cell Correlation.pdf
- Supplementary Files/Literature/Freed 2000 Lattice Cluster Theory for Pedestrians - Models for Random Copolymer Blends.pdf
- Supplementary Files/Literature/LiteratureSearchOverview.rtf
- Supplementary Files/Literature/Van der Straeten 2009 Maximum Entropy Estimation of Transition Probabilities of Reversible Markov Chains.pdf
