# Supplementary material for: Cluster-Based Thermodynamics of Interacting Dice in a Lattice
Source: Entropy (Basel). 2020 Oct 1;22(10):1111. doi: 10.3390/e22101111 (PMC7597232; doi:10.3390/e22101111)
Supplement: Supplementary file 1 [file entropy-22-01111-s001.zip › Supplementary Files/citations.bib]

% BEGIN Boltzmann's dice

@article{Boltzmann_1895,
author = {Boltzmann, Ludwig},
title = {On Certain Questions of the Theory of Gases},
journal = {Nature},
volume = {51},
year = {1895},
pages = {413--415},
URL = {https://doi.org/10.1038/051413b0}
},

@book{Boltzmann_1964,
  title = {Lectures on Gas Theory. Translated by Stephen G. Brush},
  author = {Boltzmann, Ludwig},
  year = {1964},
  isbn = {0-486-68455-5},
  publisher = {Dover Publications, Inc. New York}
},

@book{Boltzmann_2000,
  title = {Entropie und Wahrscheinlichkeit (1872-1905)},
  author = {Boltzmann, Ludwig},
  year = {2000},
  isbn = {0-486-68455-5},
  publisher = {Verlag Harri Deutsch, Thun; Frankfurt am Main},
  organization={Ostwalds Klassiker der exakten Wissenschaften Bd. 296}
},

@book{Cercignani_1998,
  title = {Ludwig Boltzmann. The Man Who Trusted Atoms},
  author = {Cercignani, Carlo},
  year = {1998},
  isbn = {0-19-850154-4},
  publisher = {Oxford University Press}
},

% END Boltzmann's dice

% BEGIN Lattice Cluster Theory

@article{Bawendi_1986,
author = {Bawendi,M. G.  and Freed,Karl F. },
title = {Statistical mechanics of the packing of rods on a lattice: Cluster expansion for systematic corrections to mean field},
journal = {The Journal of Chemical Physics},
volume = {85},
number = {5},
pages = {3007--3022},
year = {1986},
doi = {10.1063/1.451830},
URL = {https://doi.org/10.1063/1.451830},
eprint = {https://doi.org/10.1063/1.451830}
},

@article{Dudowicz_1991,
author = {Dudowicz, Jacek and Freed, Karl F.},
title = {Effect of monomer structure and compressibility on the properties of multicomponent polymer blends and solutions: 1. Lattice cluster theory of compressible systems},
journal = {Macromolecules},
volume = {24},
number = {18},
pages = {5076--5095},
year = {1991},
doi = {10.1021/ma00018a014},
URL = {https://doi.org/10.1021/ma00018a014},
eprint = {https://doi.org/10.1021/ma00018a014}
},

% END Lattice Cluster Theory

% BEGIN Reference Interaction Site Model (RISM)

@article{Chandler_1972,
author = {Chandler, David  and Andersen, Hans C.},
title = {Optimized Cluster Expansions for Classical Fluids. II. Theory of Molecular Liquids},
journal = {The Journal of Chemical Physics},
volume = {57},
number = {5},
pages = {1930--1937},
year = {1972},
doi = {10.1063/1.1678513},
URL = {https://doi.org/10.1063/1.1678513},
eprint = {https://doi.org/10.1063/1.1678513}
},

@article{Schweizer_1989,
author = {Schweizer, Kenneth S. and Curro, John G.},
title = {Integral equation theory of the structure and thermodynamics of polymer blends},
journal = {The Journal of Chemical Physics},
volume = {91},
number = {8},
pages = {5059--5081},
year = {1989},
doi = {10.1063/1.457598},
URL = {https://doi.org/10.1063/1.457598},
eprint = {https://doi.org/10.1063/1.457598}
},


% END Reference Interaction Site Model (RISM)

@article{Fan_1992,
author = {Fan, Cun Feng and Olafson, Barry D. and Blanco, Mario and Hsu, Shaw Ling},
title = {Application of molecular simulation to derive phase diagrams of binary mixtures},
journal = {Macromolecules},
volume = {25},
number = {14},
pages = {3667--3676},
year = {1992},
doi = {10.1021/ma00040a010},
URL = {https://doi.org/10.1021/ma00040a010},
eprint = {https://doi.org/10.1021/ma00040a010}
},

@article{Akkermans_2008,
author = {Akkermans, Reinier L. C. },
title = {Mesoscale model parameters from molecular cluster calculations},
journal = {The Journal of Chemical Physics},
volume = {128},
number = {24},
pages = {244904},
year = {2008},
doi = {10.1063/1.2943211},
URL = {https://doi.org/10.1063/1.2943211},
eprint = {https://doi.org/10.1063/1.2943211}
},

@article{Peter_2004,
author = {Peter,Christine and Oostenbrink,Chris and van Dorp,Arthur  and van Gunsteren,Wilfred F. },
title = {Estimating entropies from molecular dynamics simulations},
journal = {The Journal of Chemical Physics},
volume = {120},
number = {6},
pages = {2652--2661},
year = {2004},
doi = {10.1063/1.1636153},
URL = {https://doi.org/10.1063/1.1636153},
eprint = {https://doi.org/10.1063/1.1636153}
},

@Article{VanderStraeten_2009,
AUTHOR = {Van der Straeten, Erik},
TITLE = {Maximum Entropy Estimation of Transition Probabilities of Reversible Markov Chains},
JOURNAL = {Entropy},
VOLUME = {11},
YEAR = {2009},
NUMBER = {4},
PAGES = {867--887},
URL = {https://www.mdpi.com/1099-4300/11/4/867},
ISSN = {1099-4300},
ABSTRACT = {In this paper, we develop a general theory for the estimation of the transition probabilities of reversible Markov chains using the maximum entropy principle. A broad range of physical models can be studied within this approach. We use one-dimensional classical spin systems to illustrate the theoretical ideas. The examples studied in this paper are: the Ising model, the Potts model and the Blume-Emery-Griffiths model.},
DOI = {10.3390/e11040867}
},

@Article{Ali_2019,
AUTHOR = {Ali, Hafiz Saqib and Higham, Jonathan and Henchman, Richard H.},
TITLE = {Entropy of Simulated Liquids Using Multiscale Cell Correlation},
JOURNAL = {Entropy},
VOLUME = {21},
YEAR = {2019},
NUMBER = {8},
ARTICLE-NUMBER = {750},
URL = {https://www.mdpi.com/1099-4300/21/8/750},
ISSN = {1099--4300},
DOI = {10.3390/e21080750}
},

% BEGIN Binary Quantum Cluster Equilibrium (bQCE) Theory

@article{Ingenmey_2019,
author = {Ingenmey, Johannes and Blasius, Jan and Marchelli, Gwydyon and Riegel, Alexander and Kirchner, Barbara},
title = {A Cluster Approach for Activity Coefficients: General Theory and Implementation},
journal = {Journal of Chemical \& Engineering Data},
volume = {64},
number = {1},
pages = {255--261},
year = {2019},
doi = {10.1021/acs.jced.8b00779},
URL = {https://doi.org/10.1021/acs.jced.8b00779},
eprint = {https://doi.org/10.1021/acs.jced.8b00779}
},

@article{Domaros_2018,
title = {Peacemaker2: Making clusters talk about binary mixtures and neat liquids},
journal = {SoftwareX},
volume = {7},
pages = {356--359},
year = {2018},
issn = {2352-7110},
doi = {https://doi.org/10.1016/j.softx.2018.11.002},
url = {http://www.sciencedirect.com/science/article/pii/S2352711018301845},
author = {Michael von Domaros and Eva Perlt and Johannes Ingenmey and Gwydyon Marchelli and Barbara Kirchner},
keywords = {Molecular clusters, Binary mixtures, Liquids, Quantum chemistry, Statistical thermodynamics},
abstract = {We present an updated version of Peacemaker, a software package for performing neat and binary Quantum Cluster Equilibrium (QCE, bQCE) calculations. Peacemaker2 has been rewritten from scratch and is fast, robust, parallelized, and well-documented. Apart from sketching the implementation and introducing several improvements to bQCE theory, we calculate excess enthalpies of mixing of two selected amide–water binary mixtures to give an illustrative example of an application.}
},

@article{Domaros_2016,
author = {von Domaros,Michael  and Jähnigen,Sascha  and Friedrich,Joachim  and Kirchner,Barbara},
title = {Quantum cluster equilibrium model of N-methylformamide–water binary mixtures},
journal = {The Journal of Chemical Physics},
volume = {144},
number = {6},
pages = {064305},
year = {2016},
doi = {10.1063/1.4941278},
URL = {https://doi.org/10.1063/1.4941278},
eprint = {https://doi.org/10.1063/1.4941278}
},

@article{Bruessel_2011,
author = {Brüssel,Marc  and Perlt,Eva  and Lehmann,Sebastian B. C.  and von Domaros,Michael  and Kirchner,Barbara },
title = {Binary systems from quantum cluster equilibrium theory},
journal = {The Journal of Chemical Physics},
volume = {135},
number = {19},
pages = {194113},
year = {2011},
doi = {10.1063/1.3662071},
URL = {https://doi.org/10.1063/1.3662071},
eprint = {https://doi.org/10.1063/1.3662071}
},

@article{Kirchner_2011,
title = {What can clusters tell us about the bulk?: Peacemaker: Extended quantum cluster equilibrium calculations},
journal = {Computer Physics Communications},
volume = {182},
number = {7},
pages = {1428--1446},
year = {2011},
issn = {0010-4655},
doi = {https://doi.org/10.1016/j.cpc.2011.03.011},
url = {http://www.sciencedirect.com/science/article/pii/S0010465511000890},
author = {Barbara Kirchner and Christian Spickermann and Sebastian B.C. Lehmann and Eva Perlt and Johanna Langner and Michael von Domaros and Patricia Reuther and Frank Uhlig and Miriam Kohagen and Marc Brüssel},
keywords = {Associated liquids, Quantum cluster equilibrium, Cluster gas, , Statistical thermodynamic, Condensed phase, Water, Hydrogen bond},
abstract = {The quantum cluster equilibrium theory and its implementation into the freely available Peacemaker program are described in this paper. The important equations of the quantum cluster equilibrium with a constant mean field potential and an excluded volume are derived. The scheme of the consecutive iterations to obtain both natural variables (volume and particle number) is presented, as well. Further, we describe the implemented method to solve the polynomials arising in each iteration. Additionally, we deal with the question: Which kinds of particles are important for a physically meaningful description of a system. In order to arrive at a systematic classification of these particles, we discuss the important term of a cluster motif. We propose how to determine whether a particle is important for the investigated system and describe the implementation of this method into Peacemaker. Finally, in a case study the thermodynamic properties computed with Peacemaker and the corresponding experimental data are compared with each other.}
},

@article{Kirchner_2005,
author = {Kirchner,Barbara },
title = {Cooperative versus dispersion effects: What is more important in an associated liquid such as water?},
journal = {The Journal of Chemical Physics},
volume = {123},
number = {20},
pages = {204116},
year = {2005},
doi = {10.1063/1.2126977},
URL = {https://doi.org/10.1063/1.2126977},
eprint = {https://doi.org/10.1063/1.2126977}
},

% END Binary Quantum Cluster Equilibrium (bQCE) Theory

@article{Fredenslund_1975,
author = {Aage Fredenslund and Russell L. Jones and John M. Prausnitz},
title = {Group-contribution estimation of ac\-ti\-vi\-ty co\-effi\-cients in nonideal liquid mixtures},
journal = {AIChE Journal},
volume = {21},
number = {6},
pages = {1086--1099},
year = {1975},
doi = {10.1002/aic.690210607},
url = {https://onlinelibrary.wiley.com/doi/abs/10.1002/aic.690210607},
eprint = {https://onlinelibrary.wiley.com/doi/pdf/10.1002/aic.690210607},
abstract = {Abstract A group-contribution method is presented for the prediction of activity coefficients in nonelectrolyte liquid mixtures. The method combines the solution-of-functional-groups concept with a model for activity coefficients based on an extension of the quasi chemical theory of liquid mixtures (UNIQUAC). The resulting UNIFAC model (UNIQUAC Functional-group Activity Coefficients) contains two adjustable parameters per pair of functional groups. By using group-interaction parameters obtained from data reduction, activity coefficients in a large number of binary and multicomponent mixtures may be predicted, often with good accuracy. This is demonstrated for mixtures containing water, hydrocarbons, alcohols, chlorides, nitriles, ketones, amines, and other organic fluids in the temperature range 275° to 400°K.}
},

@article{Constantinescu_2016,
author = {Constantinescu, Dana and Gmehling, Jürgen},
title = {Further Development of Modified {UNIFAC} (Dortmund): Revision and Extension 6},
journal = {Journal of Chemical \& Engineering Data},
volume = {61},
number = {8},
pages = {2738--2748},
year = {2016},
doi = {10.1021/acs.jced.6b00136},
URL = {https://doi.org/10.1021/acs.jced.6b00136},
eprint = {https://doi.org/10.1021/acs.jced.6b00136}
},

@ARTICLE{Mickeleit_1983,
 author = {Michael Mickeleit and Rolf Lacmann},
 title = {Statistical Mechanics and Thermodynamic Properties of Liquid Multicomponent Mixtures. Part I. The Taylor Series for Quasichemical Equilibrium of Ternary Mixtures},
 journal = {Fluid Phase Equil.},
 volume = {12},
 number = {3},
 pages = {201--216},
 year = {1983}
},

@misc{Zapf_2015,
  author       = {Fabian Zapf}, 
  title        = {Monte-Carlo Verfahren zur Diskretisierung von Gittersystemen},
  howpublished = {Thesis, Graz University of Technology},
  month        = 7,
  year         = 2015,
  note         = {in German}
}

@misc{Koenig_2013,
  author       = {Lisa K\"onig}, 
  title        = {Auswertung von Monte Carlo-Simulationen zur Validierung  thermodynamischer Modelle},
  howpublished = {Thesis, Graz University of Technology},
  month        = 7,
  year         = 2013,
  note         = {in German}
},

@BOOK{Kemeny_1976,
  title = {Finite Markov Chains},
  author = {Kemeny, John G and Snell, James Laurie},
  year = {1976},
  publisher = {Springer-Verlag}
},

@BOOK{Ferschl_1970,
  title={Markovketten},
  author={Ferschl, Franz},
  volume={},
  year={1970},
  publisher={Lecture notes in operations research and mathematical systems, Vol. 35. Springer-Verlag}
},

@ARTICLE{Vinograd_1996,
 author = {Vinograd, Victor L. and Perchuk, Leonid L.},
 title = {Informational models for the configurational entropy of regular solid solutions: Flat lattices},
 journal = {J. Phys. Chem.},
 volume = {100},
 number = {39},
 pages = {15972--15985},
 year = {1996},
 doi = {10.1021/jp960416s}
},

@ARTICLE{Vinograd_1992,
 author = {Vinograd, Victor L. and Perchuk, Leonid L.},
 title = {Markov's chains and the configurational thermodynamics of a solid solution},
 journal = {Vestnik Moskovskogo Universiteta (ser. Geol)},
 volume = {3},
 number = {},
 pages = {44--58; in Russian},
 year = {1992}},
 note = {in Russian}
},

@ARTICLE{Deb_2002,
  author={K. {Deb} and A. {Pratap} and S. {Agarwal} and T. {Meyarivan}},
  journal={IEEE Transactions on Evolutionary Computation},
  title={A fast and elitist multiobjective genetic algorithm: {NSGA-II}},
  year={2002},
  volume={6},
  number={2},
  pages={182--197}
},

% BEGIN Optimization algorithms

@ARTICLE{Mehrotra_1992,
  title={On the implementation of a primal-dual interior point method},
  author={Mehrotra, Sanjay},
  journal={SIAM Journal on optimization},
  volume={2},
  number={4},
  pages={575--601},
  year={1992},
  publisher={SIAM}
},

@article{Nelder_1965,
    author = {Nelder, J. A. and Mead, R.},
    title = "{A Simplex Method for Function Minimization}",
    journal = {The Computer Journal},
    volume = {7},
    number = {4},
    pages = {308--313},
    year = {1965},
    month = {01},
    abstract = "{A method is described for the minimization of a function of n variables, which depends on the comparison of function values at the (n + 1) vertices of a general simplex, followed by the replacement of the vertex with the highest value by another point. The simplex adapts itself to the local landscape, and contracts on to the final minimum. The method is shown to be effective and computationally compact. A procedure is given for the estimation of the Hessian matrix in the neighbourhood of the minimum, needed in statistical estimation problems.}",
    issn = {0010-4620},
    doi = {10.1093/comjnl/7.4.308},
    url = {https://doi.org/10.1093/comjnl/7.4.308},
    eprint = {https://academic.oup.com/comjnl/article-pdf/7/4/308/1013182/7-4-308.pdf}
},

% END Optimization algorithms

@ARTICLE{Klamt_2016,
 author = {Klamt, Andreas},
 title = {{COSMO-RSC}: Second-Order Quasi-Chemical Theory Recovering Local
Surface Correlation Effects},
 journal = {J. Phys. Chem. A},
 volume = {120},
 doi = {10.1021/acs.jpca.6b00757},
 pages = {2049--2056},
 year = {2016}
},

@ARTICLE{Klamt_2002b,
 author = {Klamt, Andreas and Krooshof, Gerard J. P. and Taylor, Ross},
 title = {COSMOSPACE: Alternative to conventional activity-coefficient models},
 journal = {AIChE J.},
 volume = {48},
 number = {19},
 publisher = {Wiley Subscription Services, Inc., A Wiley Company},
 issn = {1547-5905},
 url = {http://dx.doi.org/10.1002/aic.690481023},
 doi = {10.1002/aic.690481023},
 pages = {2332--2349},
 year = {2002}
},

@INBOOK{Klamt_2002a,
 title = {COSMO and COSMO-RS},
 author = {Klamt, Andreas},
 publisher = {John Wiley \& Sons, Ltd},
 isbn = {9780470845011},
 url  = {http://dx.doi.org/10.1002/0470845015.cca057.pub2},
 doi  = {10.1002/0470845015.cca057.pub2},
 booktitle = {Encycl. Comp. Chem.},
 year  = {2002}
},

@ARTICLE{Klamt_2000,
  title  ={COSMO-RS: a novel and efficient method for the a priori prediction of thermophysical data of liquids},
  author ={Klamt, Andreas and Eckert, Frank},
  journal ={Fluid Phase Equil.},
  volume ={172},
  number ={1},
  pages  ={43--72},
  year  ={2000},
  publisher={Elsevier}
},

@ARTICLE{Klamt_1998,
  title={Refinement and parametrization of COSMO-RS},
  author={Klamt, Andreas and Jonas, Volker and B{\"u}rger, Thorsten and Lohrenz, John CW},
  journal={J. Phys. Chem. A},
  volume={102},
  number={26},
  pages={5074--5085},
  year={1998},
  publisher={ACS Publications}
},

@ARTICLE{Klamt_1995,
  title={Conductor-like screening model for real solvents: a new approach to the quantitative calculation of solvation phenomena},
  author={Klamt, Andreas},
  journal={J. Phys. Chem.},
  volume={99},
  number={7},
  pages={2224--2235},
  year={1995},
  publisher={ACS Publications}
},

@ARTICLE{Sweere_2017,
 author = {Sweere, Augustinus J. M. and Fraaije, Johannes G. E. M.},
 title  = {Accuracy test of the OPLS-AA force field for calculating free energies of mixing and comparison with PAC-MAC},
 journal= {J. Chem. Theory Comp.},
 volume = {13},
 number = {5},
 pages  = {1911--1923},
 year   = {2017},
 doi = {10.1021/acs.jctc.6b01106},
 URL = {http://dx.doi.org/10.1021/acs.jctc.6b01106},
 eprint = {http://dx.doi.org/10.1021/acs.jctc.6b01106}
},

@ARTICLE{Sweere_2016b,
    author  = {Augustinus J.M. Sweere and Johannes G.E.M. Fraaije},
    title   = {Prediction of polymer-solvent miscibility properties using the force
field based quasi-chemical method PAC-MAC},
    journal = {Polymer},
    volume  = {107},
    year    = {2016},
    pages   = {147--153},
    doi     = {10.1021/acs.jced.6b00474}
},

@ARTICLE{Sweere_2016a,
    author  = {Augustinus J. M. Sweere and Ruben Serral Gracia and Johannes G. E. M. Fraaije},
    title   = {Extensive accuracy test of the force-field-based quasichemical method PAC-MAC},
    journal = {J. Chem. Eng. Data},
    volume  = {61},
    number  = {12},
    year    = {2016},
    pages   = {3989--3997},
    doi     = {10.1021/acs.jced.6b00474}
},

@ARTICLE{Sweere_2015,
    author  = {Augustinus J. M. Sweere and Johannes G. E. M. Fraaije},
    title   = {Force-field based quasi-chemical method for rapid evaluation of
binary phase diagrams},
    journal = {J. Phys. Chem. B},
    volume  = {119},
    year    = {2015},
    pages   = {14200--14209},
    doi     = {10.1021/acs.jpcb.5b06100}
},

@ARTICLE{Wallek_2018,
    author  = {Thomas Wallek and Christoph Mayer and Andreas Pfennig},
    title   = {Discrete Modeling Approach as a Basis of Excess Gibbs-Energy
Models for Chemical Engineering Applications},
    journal = {Ind. Eng. Chem. Res.},
    volume  = {57},
    number  = {},
    year    = {2018},
    pages   = {1294--1306},
    doi     = {10.1021/acs.iecr.7b04415}
},

@ARTICLE{Wallek_2016,
    author  = {Thomas Wallek and Martin Pfleger and Andreas Pfennig},
    title   = {Discrete modeling of lattice systems: The concept of Shannon
entropy applied to strongly interacting systems},
    journal = {Ind. Eng. Chem. Res.},
    volume  = {55},
    number  = {8},
    year    = {2016},
    pages   = {2483--2492},
    doi     = {10.1021/acs.iecr.5b04430}
},

@ARTICLE{Pfleger_2015,
 author  = {Martin Pfleger and Thomas Wallek and Andreas Pfennig},
 title   = {Discrete modeling: Thermodynamics based on shannon entropy and discrete states of molecules},
 journal = {Ind. Eng. Chem. Res.},
 volume  = {54},
 number  = {16},
 year    = {2015},
 pages   = {4643--4654},
 url     = {http://www.mdpi.com/1099-4300/16/6/2990},
 doi     = {10.1021/ie504919b}
},

@ARTICLE{Pfleger_2014,
 author  = {Martin Pfleger and Thomas Wallek and Andreas Pfennig},
 title   = {Constraints of compound systems: Prerequisites for thermodynamic modeling based on Shannon entropy},
 journal = {Entropy},
 volume  = {16},
 number  = {6},
 year    = {2014},
 pages   = {2990--3008},
 url     = {http://www.mdpi.com/1099-4300/16/6/2990},
 doi     = {10.3390/e16062990}
},

@PHDTHESIS{Pfleger_2013,
  author       = {Martin Georg Pfleger}, 
  title        = {Neue Interpretationsmöglichkeiten in der Thermodynamik und ihre Anwendungen},
  school       = {Graz University of Technology},
  year         = 2013,
  address      = {},
  month        = 7,
  note         = {in German}
},

@ARTICLE{Bronneberg_2013,
    author  = {Rob Bronneberg and Andreas Pfennig},
    title   = {MOQUAC, a new expression for the excess Gibbs energy based on molecular orientations},
    journal = {Fluid Phase Equil.},
    volume  = {338},
    year    = {2013},
    pages   = {67--77}
},

@ARTICLE{Egner_1997,
    author  = {K. Egner and J. Gaube and A. Pfennig},
    title   = {GEQUAC, an excess Gibbs energy model for simultaneous description
of associating and non-associating liquid mixtures},
    journal = {Ber. Bunsenges. Phys. Chem.},
    volume  = {101},
    number  = {2},
    year    = {1997},
    pages   = {209--218}
},

@ARTICLE{Pelizzola_2014,
  title  ={Generalized belief propagation for the magnetization of the simple cubic Ising model},
  author ={Pelizzola, Alessandro},
  journal ={Nucl. Phys. B},
  volume ={880},
  pages  ={76--86},
  year  ={2014},
  publisher={Elsevier}
},

@PHDTHESIS{Ehlker_2001,
  author       = {Gerhard Heinrich Ehlker}, 
  title        = {Entwicklung der Gruppenbeitragsmethode GEQUAC zur thermodynamischen Beschreibung ausgepr\"agt nichtidealer Gemische},
  school       = {RWTH Aachen},
  year         = 2001,
  address      = {},
  month        = 7,
  note         = {in German}
},

@PHDTHESIS{Pielen_2005,
  author       = {Georg Pielen}, 
  title        = {Detaillierte molekulare Simulationen und
Parameterstudie f\"ur ein tern\"ares Gemisch zur
Weiterentwicklung des GEQUAC-Modells},
  school       = {RWTH Aachen},
  year         = 2005,
  address      = {},
  month        = 7,
  note         = {in German}
},

@misc{Maltezos_1987,
  author       = {Georg Maltezos}, 
  title        = {Simulation lokaler Zusammensetzungen},
  howpublished = {Thesis, RWTH Aachen},
  month        = 7,
  year         = 1987,
  note         = {in German}
}

@ARTICLE{Gratias_1982,
  title  ={Application of group theory to the calculation of the configurational entropy in the cluster variation method},
  author ={Gratias, Denis and Sanchez, Juan M and De Fontaine, Didier},
  journal ={Physica A: Stat. Mech. Applic.},
  volume ={113},
  number ={1-2},
  pages  ={315--337},
  year  ={1982},
  publisher={Elsevier}
},

@ARTICLE{Pelizzola_2005,
  title={Cluster variation method in statistical physics and probabilistic graphical models},
  author={Pelizzola, Alessandro},
  journal={J. Phys. A: Math. Gen.},
  volume={38},
  number={33},
  pages={R309--R339},
  year={2005},
  publisher={IOP Publishing}
},

@ARTICLE{Sanchez_1984,
 title={Generalized cluster description of multicomponent systems},
 author={Sanchez, Juan M and Ducastelle, Francois and Gratias, Denis},
 journal={Physica A: Stat. Mech. Applic.},
 volume={128},
 number={1-2},
 pages={334--350},
 year={1984},
 publisher={Elsevier}
},

@ARTICLE{Kikuchi_1984,
 author = {Ryoichi Kikuchi and Stephen G. Brush},
 title = {Improvement of the cluster-variation method},
 journal = {The Journal of Chemical Physics},
 volume = {47},
 number = {1},
 pages = {195--203},
 year = {1967},
 doi = {10.1063/1.1711845},
 URL = {http://dx.doi.org/10.1063/1.1711845},
 eprint = {http://dx.doi.org/10.1063/1.1711845}
},

@ARTICLE{Kikuchi_1976,
  title  ={Natural iteration method and boundary free energy},
  author ={Kikuchi, Ryoichi},
  journal ={J. Chem. Phys.},
  volume ={65},
  number ={11},
  pages  ={4545--4553},
  year  ={1976},
  publisher={AIP}
},

@ARTICLE{Kikuchi_1951,
  title = {A theory of cooperative phenomena},
  author = {Kikuchi, Ryoichi},
  journal = {Phys. Rev.},
  volume = {81},
  issue = {6},
  pages = {988--1003},
  numpages = {0},
  year = {1951},
  month = {Mar},
  publisher = {American Physical Society},
  doi = {10.1103/PhysRev.81.988},
  url = {https://link.aps.org/doi/10.1103/PhysRev.81.988}
},

@book{Guggenheim_1952,
 title = {Mixtures},
 author={E. A. Guggenheim},
 publisher={Oxford at the Clarendon Press},
 year={1952}
},

@ARTICLE {Guggenheim_1951,
 author = {Guggenheim, E. A. and McGlashan, M. L.},
 title = {Statistical Mechanics of Regular Mixtures},
 volume = {206},
 number = {1086},
 pages = {335--353},
 year = {1951},
 doi = {10.1098/rspa.1951.0074},
 publisher = {The Royal Society},
 issn = {0080-4630},
 journal = {Proc. Royal Soc. London A: Math., Phys. and Eng. Sci.}
},

@ARTICLE{Shannon_1948,
 title = {A Mathematical Theory of Communication},
 volume = {27},
 number = {},
 journal = {The Bell System Technical Journal},
 author = {Shannon, C. E.},
 year = {1948},
 pages = {379--423, 623--656}
},

@INPROCEEDINGS{Guggenheim_1944,
  title={Statistical thermodynamics of mixtures with zero energies of mixing},
  author={Guggenheim, E. A.},
  booktitle={Proc. Royal Soc. of London A: Math. Phys. Eng. Sci.},
  volume={183},
  number={993},
  pages={203--212},
  year={1944},
  organization={The Royal Society}
},

@book{Muenster_1970,
  title={Classical Thermodynamics},
  author={Arnold Münster},
  url={https://books.google.at/books?id=SElexgEACAAJ},
  year={1970},
  publisher={Wiley-Interscience, Division of Wiley}
}

@book{Kapur1992,
	title = {Entropy Optimization Principles with Applications},
	author={Jagat Narain Kapur and Hiremaglur K. Kesavan},
	publisher={Academic Press, Inc.},
	year={1992}
},

@book{ben-naim_entropy_2008,
	title = {Entropy demystified},
	author={Arieh Ben-Naim},
	publisher={World Scientific Publishing Co. Pte. Ltd.},
	year={2008}
},

@book{ben-naim_farewell_2008,
	title = {A Farewell to Entropy: Statistical Thermodynamics Based on Information},
	author={Arieh Ben-Naim},
	publisher={World Scientific Publishing Co. Pte. Ltd.},
	year={2008}
},

% samples

@ARTICLE{Abernethy2003,
  author = {Colin D. Abernethy and Gareth M. Codd and Mark D. Spicer
    and Michelle K. Taylor},
  title = {A highly stable {N}-heterocyclic carbene complex of
    trichloro-oxo-vanadium(\textsc{v}) displaying novel
    {Cl}---{C}(carbene) bonding interactions},
  journal = {J.~Am. Chem. Soc.},
  year = {2003},
  volume = {125},
  pages = {1128--1129},
  number = {5},
  doi = {10.1021/ja0276321},
}

@MISC{ACS2007,
  url = {http://pubs.acs.org/books/references.shtml},
}

@ARTICLE{Arduengo1992,
  author = {Arduengo, III, Anthony J. and H. V. Rasika Dias and
    Richard L. Harlow and Michael Kline},
  title = {Electronic stabilization of nucleophilic carbenes},
  journal = {J.~Am.\ Chem.\ Soc.},
  year = {1992},
  volume = {114},
  pages = {5530--5534},
  number = {14},
  doi = {10.1021/ja00040a007},
}

@ARTICLE{Arduengo1994,
  author = {Arduengo, III, Anthony J. and Siegfried F. Gamper and
    Joseph C. Calabrese and Fredric Davidson},
  title = {{Low}-coordinate carbene complexes of nickel(0) and
    platinum(0)},
  journal = jacsat,
  year = {1994},
  volume = {116},
  pages = {4391--4394},
  number = {10},
  doi = {10.1021/ja00089a029},
}

@ARTICLE{Eisenstein2005,
  author = {Appelhans, Leah N. and Zuccaccia, Daniele and Kovacevic,
    Anes and Chianese, Anthony R. and Miecznikowski, John R. and
    Macchioni, Aleco and Clot, Eric and Eisenstein, Odile and
    Crabtree, Robert H.},
  title = {An anion-dependent switch in selectivity results from a
    change of {C}---{H} activation mechanism in the reaction of an
    imidazolium salt with \ce{IrH5(PPh3)2}},
  journal = {J.~Am.\ Chem. Soc.},
  year = {2005},
  volume = {127},
  pages = {16299--16311},
  number = {46},
  doi = {10.1021/ja055317j},
}

@BOOK{Coghill2006,
  title = {The {ACS} Style Guide},
  publisher = {Oxford University Press, Inc. and
               The American Chemical Society},
  year = {2006},
  editor = {Coghill, Anne M. and Garson, Lorrin R.},
  address = {New York},
  edition = {3},
  subtitle = {{Effective} Communication of Scientific
    Information},
}

@BOOK{Cotton1999,
  title = {Advanced Inorganic Chemistry},
  publisher = {Wiley},
  year = {1999},
  author = {Cotton, Frank Albert and Wilkinson, Geoffrey and
    Murillio, Carlos A. and Bochmann, Manfred},
  address = {Chichester, United Kingdom},
  edition = {6},
}

@TECHREPORT{EuropeanCommission2008,
  address = {Brussels, Belgium},
  organization = {European Commission},
  title = {Communication from the European Commission to the
   European Council and the European Parliament:
   20 20 by 2020: Europe's climate change opportunity},
  year = {2008}
}

@INBOOK{Friedman-Hill2003,
  author         = {E. Friedman-Hill},
  booktitle      = {{Jess} in Action: {Java} Rule-based Systems},
  publisher      = {Manning Publications Co.},
  address        = {Greenwich, CT, USA},
  title          = {Writing Rules in Jess},
  edition        = {1},
  year           = {2003}
}

@PATENT{Johnson1972,
  author       = {Johnson, Alexander Lawrence},
  organization = {E.~I.~du Pont de Nemours},
  number       = {3637731},
  title        = {1-(Alkylsubstituted phenyl)imidazoles useful in {ACTH}
    reverse assay},
  type         = {US~Patent},
  year         = {1972}
}

@MANUAL{Pople2003,
  title = {{Gaussian} 03},
  author = {M.~J. Frisch and G.~W. Trucks and H.~B. Schlegel and G.~E. Scuseria
and M.~A. Robb and J.~R. Cheeseman and Montgomery and Jr. and J.
A. and T. Vreven and K.~N. Kudin and J.~C. Burant and J.~M. Millam
and S.~S. Iyengar and J. Tomasi and V. Barone and B. Mennucci and
M. Cossi and G. Scalmani and N. Rega and G.~A. Petersson and H. Nakatsuji
and M. Hada and M. Ehara and K. Toyota and R. Fukuda and J. Hasegawa
and M. Ishida and T. Nakajima and Y. Honda and O. Kitao and H. Nakai
and M. Klene and X. Li and J.~E. Knox and H.~P. Hratchian and J.~B.
Cross and V. Bakken and C. Adamo and J. Jaramillo and R. Gomperts
and R.~E. Stratmann and O. Yazyev and A.~J. Austin and R. Cammi and
C. Pomelli and J.~W. Ochterski and P.~Y. Ayala and K. Morokuma and
G.~A. Voth and P. Salvador and J.~J. Dannenberg and V.~G. Zakrzewski
and S. Dapprich and A.~D. Daniels and M.~C. Strain and O. Farkas
and D.~K. Malick and A.~D. Rabuck and K. Raghavachari and J.~B. Foresman
and J.~V. Ortiz and Q. Cui and A.~G. Baboul and S. Clifford and J.
Cioslowski and B.~B. Stefanov and G. Liu and A. Liashenko and P.
Piskorz and I. Komaromi and R.~L. Martin and D.~J. Fox and T. Keith
and M.~A. Al-Laham and C.~Y. Peng and A. Nanayakkara and M. Challacombe
and P.~M.~W. Gill and B. Johnson and W. Chen and M.~W. Wong and C.
Gonzalez and J.~A. Pople},
  organization = {Gaussian, Inc.},
  address = {Wallingford, CT},
  year = {2004},
  howpublished = {Gaussian, Inc., Wallingford, CT, USA},
  institution = {Gaussian, Inc.},
  publisher = {Gaussian, Inc.}
}

@ARTICLE{Mena2000,
  author = {Angel Abarca and Pilar G{\'o}mez-Sal and Avelino Mart{\'i}n
    and Miguel Mena and Josep Mar{\'i}a Poblet and Carlos Y{\'e}lamos},
  title = {Ammonolysis of mono(pentamethylcyclopentadienyl)
    titanium(\textsc{iv}) derivatives},
  journal = {Inorg. Chem.},
  year = {2000},
  volume = {39},
  pages = {642--651},
  number = {4},
  doi = {10.1021/ic9907718},
}

@ARTICLE{Jaynes_1978,
	author={Edwin T Jaynes},
	title={Where do we Stand on Maximum Entropy?},
	journal={The Maximum Entropy Formalism},
	publisher={M. I. T. Press},
	year={1978},
	pages={15--118}
}

@Book{Bernoulli_1713,
	title={Ars conjectandi},
	author={Bernoulli, Jakob},
	year={1713},
	publisher={Impensis Thurnisiorum, fratrum}
}
