# Supplementary material for: Cluster-Based Thermodynamics of Interacting Dice in a Lattice
Source: Entropy (Basel). 2020 Oct 1;22(10):1111. doi: 10.3390/e22101111 (PMC7597232; doi:10.3390/e22101111)
Supplement: Supplementary file 1 [file entropy-22-01111-s001.zip › Supplementary Files/citations_pool.bib]

@article{lin1973,
    author  = {Shen Lin and Brian W. Kernighan},
    title   = {An Effective Heuristic Algorithm for the Travelling-Salesman Problem},
    journal = {Operations Research},
    volume  = {21},
    year    = {1973},
    pages   = {498--516},
 },

@article{Thormann_2012,
author = {Michael Thormann and Andreas Klamt and Karin Wichmann},
title = {COSMOsim3D: 3D-Similarity and Alignment Based on COSMO Polarization Charge Densities},
journal = {Journal of Chemical Information and Modeling},
volume = {52},
number = {8},
pages = {2149-2156},
year = {2012},
doi = {10.1021/ci300205p},
    note ={PMID: 22804925},
URL = {http://dx.doi.org/10.1021/ci300205p},
eprint = {http://dx.doi.org/10.1021/ci300205p}
}

@article{Bronneberg_2013,
    author  = {Rob Bronneberg and Andreas Pfennig},
    title   = {MOQUAC, a new expression for the excess Gibbs energy based on molecular orientations},
    journal = {Fluid phase equilibria},
    volume  = {338},
    year    = {2013},
    pages   = {67--77},
 },


@article{Pfleger_2014,
author  = {Pfleger, Martin and Wallek, Thomas and Pfennig, Andreas},
title   = {Constraints of Compound Systems: Prerequisites for Thermodynamic Modeling Based on Shannon Entropy},
journal = {Entropy},
volume  = {16},
year    = {2014},
number  = {6},
pages   = {2990--3008},
url     = {http://www.mdpi.com/1099-4300/16/6/2990},
issn    = {1099-4300},
doi     = {10.3390/e16062990}
},

@article{Pfleger_2015,
author  = {Pfleger, Martin and Wallek, Thomas and Pfennig, Andreas},
title   = {Discrete Modeling: Thermodynamics Based on Shannon Entropy and Discrete States of Molecules},
journal = {Ind. Eng. Chem. Res.},
volume  = {54},
year    = {2015},
number  = {16},
pages   = {4643–-4654},
url     = {http://www.mdpi.com/1099-4300/16/6/2990},
issn    = {},
doi     = {10.1021/ie504919b}
},
				
@article{Shannon_1948,
	title = {A Mathematical Theory of Communication},
	volume = {27},
	number = {},
	journal = {The Bell System Technical Journal},
	author = {Shannon, C. E.},
	year = {1948},
	pages = {379--423, 623--656}
},

@article{jaynes_information_1957,
	title = {Information Theory and Statistical Mechanics},
	volume={106},
	number={4},
	journal={Physical Review},
	author={Jaynes, E. T.},
	year={1957},
	pages={620--630}
},

@article{jaynes_information_II_1957,
	title = {Information Theory and Statistical Mechanics. II},
	volume={108},
	number={2},
	journal={Physical Review},
	author={Jaynes, E. T.},
	year={1957},
	pages={171--189}
},

@article{ingarden_information_1963,
	title = {Information Theory and Variational Principles in Statistical Theories},
	volume={XI},
	number={8},
	journal={Bulletin de l'Acad\'{e}mie Polonaise des Sciences, S\'{e}rie des Sciences Math., Astr. et Phys.},
	author={Ingarden, R. S.},
	year={1963},
	pages={541--547}
},

@article{guiasu_principle_1985,
	title = {The Principle of Maximum Entropy},
	volume={7},
	number={1},
	journal={The Mathematical Intelligencer},
	author={Guiasu, S. and Shenitzer, A.},
	year={1985},
	pages={42--48}
},

@book{Prausnitz_1999,
	title = {Molecular Thermodynamics of Fluid-Phase Equilibria},
	author={John M. Prausnitz and Rudiger N. Lichtenthaler and Edmundo Gomes de Azevedo},
	publisher={Prentice Hall, Inc.},
	year={Third Edition 1999}
},

@book{Maczek_1998,
	title = {Statistical Thermodynamics},
	author={Andrew Maczek},
	publisher={Oxford University Press},
	year={Third Edition 1998}
},

@book{Guggenheim_1952,
	title = {Mixtures},
	author={E. A. Guggenheim},
	publisher={Oxford at the Clarendon Press},
	year={1952}
},

@article {Guggenheim_1951,
	author = {Guggenheim, E. A. and McGlashan, M. L.},
	title = {Statistical Mechanics of Regular Mixtures},
	volume = {206},
	number = {1086},
	pages = {335--353},
	year = {1951},
	doi = {10.1098/rspa.1951.0074},
	publisher = {The Royal Society},
	abstract = {The approximate combinatory method devised by Fowler and Guggenheim for the treatment of superlattices is here used to derive the quasi-chemical formulae for a regular mixture regarded as a system of nearly independent pairs of neighbouring sites. The method is then applied to the same mixture regarded as a system of nearly independent triplets or quadruplets of neighbouring sites on a close-packed lattice. Quantitative results for the equilibrium properties obtained by the three approximations differ from one another only very slightly.},
	issn = {0080-4630},
	journal = {Proceedings of the Royal Society of London A: Mathematical, Physical and Engineering Sciences}
}

@book{Kapur1989,
	title = {Maximum-Entropy Models in Science and Engineering},
	author={Jagat Narain Kapur},
	publisher={John Wiley \& Sons, Inc.},
	year={revised edition 1993}
},

@book{Kapur1992,
	title = {Entropy Optimization Principles with Applications},
	author={Jagat Narain Kapur and Hiremaglur K. Kesavan},
	publisher={Academic Press, Inc.},
	year={1992}
},

@book{ben-naim_entropy_2008,
	title = {Entropy demystified},
	author={Arieh Ben-Naim},
	publisher={World Scientific Publishing Co. Pte. Ltd.},
	year={2008}
},

@book{ben-naim_farewell_2008,
	title = {A Farewell to Entropy: Statistical Thermodynamics Based on Information},
	author={Arieh Ben-Naim},
	publisher={World Scientific Publishing Co. Pte. Ltd.},
	year={2008}
},

@book{kapur_entropy_1992,
	title = {Entropy Optimization Principles with Applications},
	author={Kapur, J. N.},
	publisher={Academic Press, Inc.},
	year={1992}
},


@book{kapur_maximum_1989,
	title = {Maximum Entropy Models in Science and Engineering},
	author={Kapur, J. N.},
	publisher={Academic Press, Inc.},
	year={1989}
},


@book{bartsch_2007,
	title = {Taschenbuch mathematischer Formeln},
	author={Hans-Jochen Bartsch},
	publisher={Fachbuchverlag Leipzig},
	year={2007}
},

@phdthesis{wallek_2001,
	title = {Thermodynamische Modellierung von Zustandsgleichungen},
	author={Thomas Wallek},
	school={Technische Universit\"at Graz},
	year={2001}
},

@phdthesis{Pielen_2005,
  author       = {Georg Pielen}, 
  title        = {Detaillierte molekulare Simulationen und
Parameterstudie f\"ur ein tern\"ares Gemisch zur
Weiterentwicklung des GEQUAC-Modells},
  school       = {RWTH Aachen},
  year         = 2005,
  address      = {},
  month        = 7,
  note         = {in German}
},

@misc{Zapf_2015,
  author       = {Fabian Zapf}, 
  title        = {Monte-Carlo Verfahren zur Diskretisierung von Gittersystemen},
  howpublished = {Thesis, Graz University of Technology},
  month        = 7,
  year         = 2015,
  note         = {in German}
}

@misc{Maltezos_1987,
  author       = {Georg Maltezos}, 
  title        = {Simulation lokaler Zusammensetzungen},
  howpublished = {Thesis, RWTH Aachen},
  month        = 7,
  year         = 1987,
  note         = {in German}
}

@misc{Mayer_2015,
  author       = {Christoph Mayer}, 
  title        = {Kombinatorische Diskretisierung von Gittersystemen},
  howpublished = {Thesis, Graz University of Technology},
  month        = 7,
  year         = 2015,
  note         = {in German}
}

@misc{Koenig_2013,
  author       = {Lisa K\"onig}, 
  title        = {Auswertung von Monte Carlo-Simulationen zur Validierung  thermodynamischer Modelle},
  howpublished = {Thesis, Graz University of Technology},
  month        = 7,
  year         = 2013,
  note         = {in German}
}

Auswertung von Monte Carlo-Simulationen zur Validierung thermodynamischer
Modelle

@misc{wallek_2013,
	title = {Diskrete Modellierung kondensierter Phasen},
	author={Thomas Wallek},
	year={2013},
	howpublished={Vortrag am 39. Tieftemperatur-Thermodynamik-Kolloquium in Heiligenblut, \"Osterreich}
},

@misc{uniwuerzburg,
	title = {\url{www.physik.uni-wuerzburg.de/video/thermodynamik/k/sk09.html}},
	author={{Universit\"at W\"urzburg}},
	year={2013},
	timestamp={20.3.2013},
	note={URL zuletzt gepr\"uft am 20.3.2013}
},


@phdthesis{karner_2008,
	title = {Ableitung und \"Uberpr\"ufung von Zustandsgleichungen aus der Thermodynamischen Modellierung von Fundamentalgleichungen},
	author={Karner, T. A.},
	school={Technische Universit\"at Graz},
	year={2008}
},

@article{deiters_1999,
	title = {Guidelines for publication of equations of state},
	volume={161},
	number={1},
	journal={Fluid Phase Equilibria},
	author={Deiters, U. K.},
	year={1999},
	pages={205--219}
},

@misc{huemer_1996,
	title = {Neue Wege zur Modellierung von Zustandsgleichungen},
	author={Huemer, H.},
	year={1996},
	howpublished={Vortrag an der TU Stuttgart}
},

@misc{huemer_2005_heiligenblut,
	title = {Ableitung von Zustandsgleichungen durch Modellierung der Fundamentalgleichung},
	author={Huemer, H.},
	year={2005},
	howpublished={Vortrag am TTTK der TU Berlin in Heiligenblut, \"Osterreich}
},

@misc{huemer_2005_sesimbra,
	title = {Equations of State by Modelling the Thermodynamic Fundamental Equation},
	author={Huemer, H.},
	year={2005},
	howpublished={Vortrag bei der Thermodynamics 2005 in Sesimbra, Portugal}
},


@book{tolman_1938,
	title = {Principles of Statistical Mechanics},
	author={Tolman, R. C.},
	publisher={Oxford},
	year={1938}
},


@book{fliessbach_statphys_1995,
	title = {Statistische Physik},
	author={Flie"sbach, Thorsten},
	publisher={Spectrum Akademischer Verlag},
	year={1995}
},


@book{fliessbach_mechanik_2003,
	title = {Mechanik},
	author={Flie"sbach, Thorsten},
	publisher={Spectrum Akademischer Verlag},
	year={2003}
},


@book{kneubuehl_repetitorium_1994,
	title = {Repetitorium der Physik},
	author={Kneub\"uhl, F. K.},
	publisher={Teubner Studienb\"ucher},
	year={1994}
},


@book{renyi_wahrscheinlichkeitsrechnung_1966,
	address = {Berlin},
	series = {Hochschulb\"ucher für Mathematik},
	title = {Wahrscheinlichkeitsrechnung},
	volume = {54},
	publisher = {Deutscher Verlag der Wissenschaften},
	author = {Renyi Alfred},
          year = {1966}
},


@book{assael_commonly_2011,
	address = {Berlin},
	title = {Commonly Asked Questions in Thermodynamics},
	publisher = {CRC Press},
	author = {Marc J. Assael, Anthony R. H. Goodwin, Michael Stamadoudis, William A. Wakeham, Stefan Will},
          year = {1966}
},


@book{becker_theorie_1985,
	series = {Heidelberger Taschenb\"ucher},
	volume = {10},
	title = {Theorie der W\"arme},
	author={Becker, Richard},
	publisher={Springer Verlag},
	year={1985}
},


@book{graham_chemical_2011,
	address = {Berlin},
	title = {Chemical Thermodynamics and Information Theory with Applications},
	publisher = {CRC Press},
	author = {Graham, Daniel J.},
          year = {2011}
},


@book{greiner_thermodynamics_1995,
	address = {New York},
	title = {Thermodynamics and Statistical Mechanics},
	publisher = {Springer Verlag},
	author = {Walter Greiner, Ludwig Neise, Horst St\"ocker},
          year = {1995}
},


@book{brenig_statistische_1996,
	address = {Berlin, Heidelberg, New York},
	title = {Statistische Theorie der W\"arme},
	publisher = {Springer Verlag},
	author = {Wilhelm Brenig},
          year = {1996}
},


@book{landau_lifschitz_1978,
	address = {Berlin},
	title = {Lehrbuch der Theoretischen Physik, Band 5},
	publisher = {Akademie-Verlag},
	author = {Landau, L. D. and Lifschitz, E. M. },
          year = {1978}
},


@article{jaynes_gibbs_1965,
	title = {Gibbs vs Boltzmann Entropies},
	volume = {33},
	issn = {00029505},
	journal = {American Journal of Physics},
	doi = {10.1119/1.1971557},
	number = {5},
	urldate = {2013-09-24},
	author = {Jaynes, E. T.},
	year = {1965},
	pages = {391},
},


@article{wehrl_general_1978,
	title = {General properties of entropy},
	volume = {50},
	number = {2},
	urldate = {2013-09-24},
	journal = {Reviews of Modern Physics},
	author = {Wehrl, Alfred},
	year = {1978},
	pages = {221}
},


@article{tribus_why_1966,
	title = {Why thermodynamics is a logical consequence of information theory},
	volume = {12},
	number = {2},
	urldate = {2013-09-24},
	journal = {{AIChE} Journal},
	author = {Tribus, Myron and Shannon, Paul T. and Evans, Robert B.},
	year = {1966},
	pages = {244–248}
},


@article{jaynes_violation_1971,
	title = {Violation of Boltzmann's H theorem in real gases},
	volume = {4},
	number = {2},
	urldate = {2013-09-24},
	journal = {Physical Review A},
	author = {Jaynes, E. T.},
	year = {1971},
	pages = {747}
},


@article{brillouin_thermodynamics_1961,
	title = {Thermodynamics, Statistics, and Information},
	volume = {29},
	issn = {00029505},
	doi = {10.1119/1.1937760},
	number = {5},
	urldate = {2013-09-24},
	journal = {American Journal of Physics},
	author = {Brillouin, L.},
	year = {1961},
	pages = {318}
},


@article{caves_information_1993,
	title = {Information and entropy},
	volume = {47},
	number = {6},
	urldate = {2013-09-24},
	journal = {Physical Review E},
	author = {Caves, Carlton M.},
	year = {1993},
	pages = {4010}
},

@book{jaynes_papers_1982,
	title = {Papers on Probability, Statistics and Statistical Physics},
	author={Jaynes, E. T.},
	publisher={D. Reidel Publishing Company},
	year={1982}
}
