# Supplementary material for: Cluster-Based Thermodynamics of Interacting Dice in a Lattice
Source: Entropy (Basel). 2020 Oct 1;22(10):1111. doi: 10.3390/e22101111 (PMC7597232; doi:10.3390/e22101111)
Supplement: Supplementary file 1 [file entropy-22-01111-s001.zip › Supplementary Files/commands.tex]

\newcommand{\PhD}{\color{red}$\blacksquare$}
\newcommand{\MSc}{\color{green}$\blacksquare$}
\newcommand{\BSc}{\color{blue}$\blacksquare$}
\newcommand{\WP}{\color{black}$\blacksquare$}

\newcommand{\EOS}{equation of state}

\newcommand{\mpros}[1]{#1  \, {\rm m \, s}^{-1}}
\newcommand{\kmpros}[1]{#1  \, {\rm km \, s}^{-1}}
\newcommand{\proQcm}[1]{#1  \, {\rm cm}^{-2}}
\newcommand{\proCcm}[1]{#1  \, {\rm cm}^{-3}}

\newcommand{\izi}[1]
           { \left( \begin{array}{c}
                     	#1+2 \\
                       #1
                    \end{array} \right) }

\newcommand{\de}{\Delta e}
\newcommand{\kb}{k_{\textmd{B}}}
\newcommand{\Li}{\textmd{Li}}
\newcommand{\dd}{{\partial}}
\newcommand{\omast}{\omega_{12}^{*}}
\newcommand{\UE}{U^{\textmd{E}}}

\newcommand{\ekin}{e_{\textmd{kin}}}
\newcommand{\Ekin}{E_{\textmd{kin}}}
\newcommand{\epot}{e_{\textmd{pot}}}
\newcommand{\Epot}{E_{\textmd{pot}}}

\newcommand{\skin}{s_{\textmd{kin}}}
\newcommand{\Skin}{S_{\textmd{kin}}}
\newcommand{\spot}{s_{\textmd{pot}}}
\newcommand{\Spot}{S_{\textmd{pot}}}

\newcommand{\ukin}{u_{\textmd{kin}}}
\newcommand{\Ukin}{U_{\textmd{kin}}}
\newcommand{\upot}{u_{\textmd{pot}}}
\newcommand{\Upot}{U_{\textmd{pot}}}

\newcommand{\hkin}{h_{\textmd{kin}}}
\newcommand{\Hkin}{H_{\textmd{kin}}}
\newcommand{\hpot}{h_{\textmd{pot}}}
\newcommand{\Hpot}{H_{\textmd{pot}}}

\newcommand{\HSh}{H_{\textmd{Sh}}}
\newcommand{\SSh}{S_{\textmd{Sh}}}

\newcommand{\pclus}{p_{a \cdot b \cdot c \cdot d}}
\newcommand{\pneigh}{p_{b \cdot c \cdot d}}
\newcommand{\pinsert}{p_{a | b \cdot c \cdot d}}
%\newcommand{\pcex1}{p_{A^{r01} \cdot A^{r01} \cdot A^{r01} \cdot A^{r01}}}
%\newcommand{\pcex2}{p_{A^{r01} \cdot B^{r13} \cdot B^{r05} \cdot A^{r24}}}
\newcommand{\eclus}{e_{a \cdot b \cdot c \cdot d}}
\newcommand{\sumN}{\sum_b \sum_c \sum_d}

%
