# Supplementary material for: Cluster-Based Thermodynamics of Interacting Dice in a Lattice
Source: Entropy (Basel). 2020 Oct 1;22(10):1111. doi: 10.3390/e22101111 (PMC7597232; doi:10.3390/e22101111)
Supplement: Supplementary file 1 [file entropy-22-01111-s001.zip › Supplementary Files/Data/PielenA30Diagram.i]

100  100  10000000  1  1
                    2  3   10000
                               0   1 2 3 3 3 3
                           27000   3 3 3 3 3 3
          1200 -1200     0   
         -1200  1200     0
             0     0     0
100  100  10000000  1  1
                    2  3    4800
                               0   1 2 3 3 3 3
                           27000   3 3 3 3 3 3
          1200 -1200     0   
         -1200  1200     0
             0     0     0
100  100  10000000  1  1
                    2  3    2400
                               0   1 2 3 3 3 3
                           27000   3 3 3 3 3 3
          1200 -1200     0   
         -1200  1200     0
             0     0     0
100  100  10000000  1  1
                    2  3    1600
                               0   1 2 3 3 3 3
                           27000   3 3 3 3 3 3
          1200 -1200     0   
         -1200  1200     0
             0     0     0
100  100  10000000  1  1
                    2  3    1200
                               0   1 2 3 3 3 3
                           27000   3 3 3 3 3 3
          1200 -1200     0   
         -1200  1200     0
             0     0     0
100  100  10000000  1  1
                    2  3     960
                               0   1 2 3 3 3 3
                           27000   3 3 3 3 3 3
          1200 -1200     0   
         -1200  1200     0
             0     0     0
100  100  10000000  1  1
                    2  3     800
                               0   1 2 3 3 3 3
                           27000   3 3 3 3 3 3
          1200 -1200     0   
         -1200  1200     0
             0     0     0
100  100  10000000  1  1
                    2  3     685.714
                               0   1 2 3 3 3 3
                           27000   3 3 3 3 3 3
          1200 -1200     0   
         -1200  1200     0
             0     0     0
100  100  10000000  1  1
                    2  3     600
                               0   1 2 3 3 3 3
                           27000   3 3 3 3 3 3
          1200 -1200     0   
         -1200  1200     0
             0     0     0
100  100  10000000  1  1
                    2  3     533.333
                               0   1 2 3 3 3 3
                           27000   3 3 3 3 3 3
          1200 -1200     0   
         -1200  1200     0
             0     0     0
100  100  10000000  1  1
                    2  3     480
                               0   1 2 3 3 3 3
                           27000   3 3 3 3 3 3
          1200 -1200     0   
         -1200  1200     0
             0     0     0
100  100  10000000  1  1
                    2  3     436.364
                               0   1 2 3 3 3 3
                           27000   3 3 3 3 3 3
          1200 -1200     0   
         -1200  1200     0
             0     0     0
100  100  10000000  1  1
                    2  3     400
                               0   1 2 3 3 3 3
                           27000   3 3 3 3 3 3
          1200 -1200     0   
         -1200  1200     0
             0     0     0
100  100  10000000  1  1
                    2  3     369.231
                               0   1 2 3 3 3 3
                           27000   3 3 3 3 3 3
          1200 -1200     0   
         -1200  1200     0
             0     0     0
100  100  10000000  1  1
                    2  3     342.857
                               0   1 2 3 3 3 3
                           27000   3 3 3 3 3 3
          1200 -1200     0   
         -1200  1200     0
             0     0     0
100  100  10000000  1  1
                    2  3     320
                               0   1 2 3 3 3 3
                           27000   3 3 3 3 3 3
          1200 -1200     0   
         -1200  1200     0
             0     0     0
100  100  10000000  1  1
                    2  3     300
                               0   1 2 3 3 3 3
                           27000   3 3 3 3 3 3
          1200 -1200     0   
         -1200  1200     0
             0     0     0
100  100  10000000  1  1
                    2  3     282.353 
                               0   1 2 3 3 3 3
                           27000   3 3 3 3 3 3
          1200 -1200     0   
         -1200  1200     0
             0     0     0
100  100  10000000  1  1
                    2  3     266.667
                               0   1 2 3 3 3 3
                           27000   3 3 3 3 3 3
          1200 -1200     0   
         -1200  1200     0
             0     0     0
100  100  10000000  1  1
                    2  3     252.632
                               0   1 2 3 3 3 3
                           27000   3 3 3 3 3 3
          1200 -1200     0   
         -1200  1200     0
             0     0     0
100  100  10000000  1  1
                    2  3     240
                               0   1 2 3 3 3 3
                           27000   3 3 3 3 3 3
          1200 -1200     0   
         -1200  1200     0
             0     0     0
100  100  10000000  1  1
                    2  3     228.571
                               0   1 2 3 3 3 3
                           27000   3 3 3 3 3 3
          1200 -1200     0   
         -1200  1200     0
             0     0     0
100  100  10000000  1  1
                    2  3     218.182
                               0   1 2 3 3 3 3
                           27000   3 3 3 3 3 3
          1200 -1200     0   
         -1200  1200     0
             0     0     0
100  100  10000000  1  1
                    2  3     208.696
                               0   1 2 3 3 3 3
                           27000   3 3 3 3 3 3
          1200 -1200     0   
         -1200  1200     0
             0     0     0
100  100  10000000  1  1
                    2  3     200    
                               0   1 2 3 3 3 3
                           27000   3 3 3 3 3 3
          1200 -1200     0   
         -1200  1200     0
             0     0     0
100  100  10000000  1  1
                    2  3     192
                               0   1 2 3 3 3 3
                           27000   3 3 3 3 3 3
          1200 -1200     0   
         -1200  1200     0
             0     0     0
100  100  10000000  1  1
                    2  3   10000
                            2700   1 2 3 3 3 3
                           24300   3 3 3 3 3 3
          1200 -1200     0   
         -1200  1200     0
             0     0     0
100  100  10000000  1  1
                    2  3    4800
                            2700   1 2 3 3 3 3
                           24300   3 3 3 3 3 3
          1200 -1200     0   
         -1200  1200     0
             0     0     0
100  100  10000000  1  1
                    2  3    2400
                            2700   1 2 3 3 3 3
                           24300   3 3 3 3 3 3
          1200 -1200     0   
         -1200  1200     0
             0     0     0
100  100  10000000  1  1
                    2  3    1600
                            2700   1 2 3 3 3 3
                           24300   3 3 3 3 3 3
          1200 -1200     0   
         -1200  1200     0
             0     0     0
100  100  10000000  1  1
                    2  3    1200
                            2700   1 2 3 3 3 3
                           24300   3 3 3 3 3 3
          1200 -1200     0   
         -1200  1200     0
             0     0     0
100  100  10000000  1  1
                    2  3     960
                            2700   1 2 3 3 3 3
                           24300   3 3 3 3 3 3
          1200 -1200     0   
         -1200  1200     0
             0     0     0
100  100  10000000  1  1
                    2  3     800
                            2700   1 2 3 3 3 3
                           24300   3 3 3 3 3 3
          1200 -1200     0   
         -1200  1200     0
             0     0     0
100  100  10000000  1  1
                    2  3     685.714
                            2700   1 2 3 3 3 3
                           24300   3 3 3 3 3 3
          1200 -1200     0   
         -1200  1200     0
             0     0     0
100  100  10000000  1  1
                    2  3     600
                            2700   1 2 3 3 3 3
                           24300   3 3 3 3 3 3
          1200 -1200     0   
         -1200  1200     0
             0     0     0
100  100  10000000  1  1
                    2  3     533.333
                            2700   1 2 3 3 3 3
                           24300   3 3 3 3 3 3
          1200 -1200     0   
         -1200  1200     0
             0     0     0
100  100  10000000  1  1
                    2  3     480
                            2700   1 2 3 3 3 3
                           24300   3 3 3 3 3 3
          1200 -1200     0   
         -1200  1200     0
             0     0     0
100  100  10000000  1  1
                    2  3     436.364
                            2700   1 2 3 3 3 3
                           24300   3 3 3 3 3 3
          1200 -1200     0   
         -1200  1200     0
             0     0     0
100  100  10000000  1  1
                    2  3     400
                            2700   1 2 3 3 3 3
                           24300   3 3 3 3 3 3
          1200 -1200     0   
         -1200  1200     0
             0     0     0
100  100  10000000  1  1
                    2  3     369.231
                            2700   1 2 3 3 3 3
                           24300   3 3 3 3 3 3
          1200 -1200     0   
         -1200  1200     0
             0     0     0
100  100  10000000  1  1
                    2  3     342.857
                            2700   1 2 3 3 3 3
                           24300   3 3 3 3 3 3
          1200 -1200     0   
         -1200  1200     0
             0     0     0
100  100  10000000  1  1
                    2  3     320
                            2700   1 2 3 3 3 3
                           24300   3 3 3 3 3 3
          1200 -1200     0   
         -1200  1200     0
             0     0     0
100  100  10000000  1  1
                    2  3     300
                            2700   1 2 3 3 3 3
                           24300   3 3 3 3 3 3
          1200 -1200     0   
         -1200  1200     0
             0     0     0
100  100  10000000  1  1
                    2  3     282.353 
                            2700   1 2 3 3 3 3
                           24300   3 3 3 3 3 3
          1200 -1200     0   
         -1200  1200     0
             0     0     0
100  100  10000000  1  1
                    2  3     266.667
                            2700   1 2 3 3 3 3
                           24300   3 3 3 3 3 3
          1200 -1200     0   
         -1200  1200     0
             0     0     0
100  100  10000000  1  1
                    2  3     252.632
                            2700   1 2 3 3 3 3
                           24300   3 3 3 3 3 3
          1200 -1200     0   
         -1200  1200     0
             0     0     0
100  100  10000000  1  1
                    2  3     240
                            2700   1 2 3 3 3 3
                           24300   3 3 3 3 3 3
          1200 -1200     0   
         -1200  1200     0
             0     0     0
100  100  10000000  1  1
                    2  3     228.571
                            2700   1 2 3 3 3 3
                           24300   3 3 3 3 3 3
          1200 -1200     0   
         -1200  1200     0
             0     0     0
100  100  10000000  1  1
                    2  3     218.182
                            2700   1 2 3 3 3 3
                           24300   3 3 3 3 3 3
          1200 -1200     0   
         -1200  1200     0
             0     0     0
100  100  10000000  1  1
                    2  3     208.696
                            2700   1 2 3 3 3 3
                           24300   3 3 3 3 3 3
          1200 -1200     0   
         -1200  1200     0
             0     0     0
100  100  10000000  1  1
                    2  3     200
                            2700   1 2 3 3 3 3
                           24300   3 3 3 3 3 3
          1200 -1200     0   
         -1200  1200     0
             0     0     0
100  100  10000000  1  1
                    2  3     192
                            2700   1 2 3 3 3 3
                           24300   3 3 3 3 3 3
          1200 -1200     0   
         -1200  1200     0
             0     0     0
100  100  10000000  1  1
                    2  3   10000
                            5400   1 2 3 3 3 3
                           21600   3 3 3 3 3 3
          1200 -1200     0   
         -1200  1200     0
             0     0     0
100  100  10000000  1  1
                    2  3    4800
                            5400   1 2 3 3 3 3
                           21600   3 3 3 3 3 3
          1200 -1200     0   
         -1200  1200     0
             0     0     0
100  100  10000000  1  1
                    2  3    2400
                            5400   1 2 3 3 3 3
                           21600   3 3 3 3 3 3
          1200 -1200     0   
         -1200  1200     0
             0     0     0
100  100  10000000  1  1
                    2  3    1600
                            5400   1 2 3 3 3 3
                           21600   3 3 3 3 3 3
          1200 -1200     0   
         -1200  1200     0
             0     0     0
100  100  10000000  1  1
                    2  3    1200
                            5400   1 2 3 3 3 3
                           21600   3 3 3 3 3 3
          1200 -1200     0   
         -1200  1200     0
             0     0     0
100  100  10000000  1  1
                    2  3     960
                            5400   1 2 3 3 3 3
                           21600   3 3 3 3 3 3
          1200 -1200     0   
         -1200  1200     0
             0     0     0
100  100  10000000  1  1
                    2  3     800
                            5400   1 2 3 3 3 3
                           21600   3 3 3 3 3 3
          1200 -1200     0   
         -1200  1200     0
             0     0     0
100  100  10000000  1  1
                    2  3     685.714
                            5400   1 2 3 3 3 3
                           21600   3 3 3 3 3 3
          1200 -1200     0   
         -1200  1200     0
             0     0     0
100  100  10000000  1  1
                    2  3     600
                            5400   1 2 3 3 3 3
                           21600   3 3 3 3 3 3
          1200 -1200     0   
         -1200  1200     0
             0     0     0
100  100  10000000  1  1
                    2  3     533.333
                            5400   1 2 3 3 3 3
                           21600   3 3 3 3 3 3
          1200 -1200     0   
         -1200  1200     0
             0     0     0
100  100  10000000  1  1
                    2  3     480
                            5400   1 2 3 3 3 3
                           21600   3 3 3 3 3 3
          1200 -1200     0   
         -1200  1200     0
             0     0     0
100  100  10000000  1  1
                    2  3     436.364
                            5400   1 2 3 3 3 3
                           21600   3 3 3 3 3 3
          1200 -1200     0   
         -1200  1200     0
             0     0     0
100  100  10000000  1  1
                    2  3     400
                            5400   1 2 3 3 3 3
                           21600   3 3 3 3 3 3
          1200 -1200     0   
         -1200  1200     0
             0     0     0
100  100  10000000  1  1
                    2  3     369.231
                            5400   1 2 3 3 3 3
                           21600   3 3 3 3 3 3
          1200 -1200     0   
         -1200  1200     0
             0     0     0
100  100  10000000  1  1
                    2  3     342.857
                            5400   1 2 3 3 3 3
                           21600   3 3 3 3 3 3
          1200 -1200     0   
         -1200  1200     0
             0     0     0
100  100  10000000  1  1
                    2  3     320
                            5400   1 2 3 3 3 3
                           21600   3 3 3 3 3 3
          1200 -1200     0   
         -1200  1200     0
             0     0     0
100  100  10000000  1  1
                    2  3     300
                            5400   1 2 3 3 3 3
                           21600   3 3 3 3 3 3
          1200 -1200     0   
         -1200  1200     0
             0     0     0
100  100  10000000  1  1
                    2  3     282.353 
                            5400   1 2 3 3 3 3
                           21600   3 3 3 3 3 3
          1200 -1200     0   
         -1200  1200     0
             0     0     0
100  100  10000000  1  1
                    2  3     266.667
                            5400   1 2 3 3 3 3
                           21600   3 3 3 3 3 3
          1200 -1200     0   
         -1200  1200     0
             0     0     0
100  100  10000000  1  1
                    2  3     252.632
                            5400   1 2 3 3 3 3
                           21600   3 3 3 3 3 3
          1200 -1200     0   
         -1200  1200     0
             0     0     0
100  100  10000000  1  1
                    2  3     240
                            5400   1 2 3 3 3 3
                           21600   3 3 3 3 3 3
          1200 -1200     0   
         -1200  1200     0
             0     0     0
100  100  10000000  1  1
                    2  3     228.571
                            5400   1 2 3 3 3 3
                           21600   3 3 3 3 3 3
          1200 -1200     0   
         -1200  1200     0
             0     0     0
100  100  10000000  1  1
                    2  3     218.182
                            5400   1 2 3 3 3 3
                           21600   3 3 3 3 3 3
          1200 -1200     0   
         -1200  1200     0
             0     0     0
100  100  10000000  1  1
                    2  3     208.696
                            5400   1 2 3 3 3 3
                           21600   3 3 3 3 3 3
          1200 -1200     0   
         -1200  1200     0
             0     0     0
100  100  10000000  1  1
                    2  3     200
                            5400   1 2 3 3 3 3
                           21600   3 3 3 3 3 3
          1200 -1200     0   
         -1200  1200     0
             0     0     0
100  100  10000000  1  1
                    2  3     192
                            5400   1 2 3 3 3 3
                           21600   3 3 3 3 3 3
          1200 -1200     0   
         -1200  1200     0
             0     0     0
100  100  10000000  1  1
                    2  3   10000
                            8100   1 2 3 3 3 3
                           18900   3 3 3 3 3 3
          1200 -1200     0   
         -1200  1200     0
             0     0     0
100  100  10000000  1  1
                    2  3    4800
                            8100   1 2 3 3 3 3
                           18900   3 3 3 3 3 3
          1200 -1200     0   
         -1200  1200     0
             0     0     0
100  100  10000000  1  1
                    2  3    2400
                            8100   1 2 3 3 3 3
                           18900   3 3 3 3 3 3
          1200 -1200     0   
         -1200  1200     0
             0     0     0
100  100  10000000  1  1
                    2  3    1600
                            8100   1 2 3 3 3 3
                           18900   3 3 3 3 3 3
          1200 -1200     0   
         -1200  1200     0
             0     0     0
100  100  10000000  1  1
                    2  3    1200
                            8100   1 2 3 3 3 3
                           18900   3 3 3 3 3 3
          1200 -1200     0   
         -1200  1200     0
             0     0     0
100  100  10000000  1  1
                    2  3     960
                            8100   1 2 3 3 3 3
                           18900   3 3 3 3 3 3
          1200 -1200     0   
         -1200  1200     0
             0     0     0
100  100  10000000  1  1
                    2  3     800
                            8100   1 2 3 3 3 3
                           18900   3 3 3 3 3 3
          1200 -1200     0   
         -1200  1200     0
             0     0     0
100  100  10000000  1  1
                    2  3     685.714
                            8100   1 2 3 3 3 3
                           18900   3 3 3 3 3 3
          1200 -1200     0   
         -1200  1200     0
             0     0     0
100  100  10000000  1  1
                    2  3     600
                            8100   1 2 3 3 3 3
                           18900   3 3 3 3 3 3
          1200 -1200     0   
         -1200  1200     0
             0     0     0
100  100  10000000  1  1
                    2  3     533.333
                            8100   1 2 3 3 3 3
                           18900   3 3 3 3 3 3
          1200 -1200     0   
         -1200  1200     0
             0     0     0
100  100  10000000  1  1
                    2  3     480
                            8100   1 2 3 3 3 3
                           18900   3 3 3 3 3 3
          1200 -1200     0   
         -1200  1200     0
             0     0     0
100  100  10000000  1  1
                    2  3     436.364
                            8100   1 2 3 3 3 3
                           18900   3 3 3 3 3 3
          1200 -1200     0   
         -1200  1200     0
             0     0     0
100  100  10000000  1  1
                    2  3     400
                            8100   1 2 3 3 3 3
                           18900   3 3 3 3 3 3
          1200 -1200     0   
         -1200  1200     0
             0     0     0
100  100  10000000  1  1
                    2  3     369.231
                            8100   1 2 3 3 3 3
                           18900   3 3 3 3 3 3
          1200 -1200     0   
         -1200  1200     0
             0     0     0
100  100  10000000  1  1
                    2  3     342.857
                            8100   1 2 3 3 3 3
                           18900   3 3 3 3 3 3
          1200 -1200     0   
         -1200  1200     0
             0     0     0
100  100  10000000  1  1
                    2  3     320
                            8100   1 2 3 3 3 3
                           18900   3 3 3 3 3 3
          1200 -1200     0   
         -1200  1200     0
             0     0     0
100  100  10000000  1  1
                    2  3     300
                            8100   1 2 3 3 3 3
                           18900   3 3 3 3 3 3
          1200 -1200     0   
         -1200  1200     0
             0     0     0
100  100  10000000  1  1
                    2  3     282.353 
                            8100   1 2 3 3 3 3
                           18900   3 3 3 3 3 3
          1200 -1200     0   
         -1200  1200     0
             0     0     0
100  100  10000000  1  1
                    2  3     266.667
                            8100   1 2 3 3 3 3
                           18900   3 3 3 3 3 3
          1200 -1200     0   
         -1200  1200     0
             0     0     0
100  100  10000000  1  1
                    2  3     252.632
                            8100   1 2 3 3 3 3
                           18900   3 3 3 3 3 3
          1200 -1200     0   
         -1200  1200     0
             0     0     0
100  100  10000000  1  1
                    2  3     240
                            8100   1 2 3 3 3 3
                           18900   3 3 3 3 3 3
          1200 -1200     0   
         -1200  1200     0
             0     0     0
100  100  10000000  1  1
                    2  3     228.571
                            8100   1 2 3 3 3 3
                           18900   3 3 3 3 3 3
          1200 -1200     0   
         -1200  1200     0
             0     0     0
100  100  10000000  1  1
                    2  3     218.182
                            8100   1 2 3 3 3 3
                           18900   3 3 3 3 3 3
          1200 -1200     0   
         -1200  1200     0
             0     0     0
100  100  10000000  1  1
                    2  3     208.696
                            8100   1 2 3 3 3 3
                           18900   3 3 3 3 3 3
          1200 -1200     0   
         -1200  1200     0
             0     0     0
100  100  10000000  1  1
                    2  3     200
                            8100   1 2 3 3 3 3
                           18900   3 3 3 3 3 3
          1200 -1200     0   
         -1200  1200     0
             0     0     0
100  100  10000000  1  1
                    2  3     192
                            8100   1 2 3 3 3 3
                           18900   3 3 3 3 3 3
          1200 -1200     0   
         -1200  1200     0
             0     0     0
100  100  10000000  1  1
                    2  3   10000
                           10800   1 2 3 3 3 3
                           16200   3 3 3 3 3 3
          1200 -1200     0   
         -1200  1200     0
             0     0     0
100  100  10000000  1  1
                    2  3    4800
                           10800   1 2 3 3 3 3
                           16200   3 3 3 3 3 3
          1200 -1200     0   
         -1200  1200     0
             0     0     0
100  100  10000000  1  1
                    2  3    2400
                           10800   1 2 3 3 3 3
                           16200   3 3 3 3 3 3
          1200 -1200     0   
         -1200  1200     0
             0     0     0
100  100  10000000  1  1
                    2  3    1600
                           10800   1 2 3 3 3 3
                           16200   3 3 3 3 3 3
          1200 -1200     0   
         -1200  1200     0
             0     0     0
100  100  10000000  1  1
                    2  3    1200
                           10800   1 2 3 3 3 3
                           16200   3 3 3 3 3 3
          1200 -1200     0   
         -1200  1200     0
             0     0     0
100  100  10000000  1  1
                    2  3     960
                           10800   1 2 3 3 3 3
                           16200   3 3 3 3 3 3
          1200 -1200     0   
         -1200  1200     0
             0     0     0
100  100  10000000  1  1
                    2  3     800
                           10800   1 2 3 3 3 3
                           16200   3 3 3 3 3 3
          1200 -1200     0   
         -1200  1200     0
             0     0     0
100  100  10000000  1  1
                    2  3     685.714
                           10800   1 2 3 3 3 3
                           16200   3 3 3 3 3 3
          1200 -1200     0   
         -1200  1200     0
             0     0     0
100  100  10000000  1  1
                    2  3     600
                           10800   1 2 3 3 3 3
                           16200   3 3 3 3 3 3
          1200 -1200     0   
         -1200  1200     0
             0     0     0
100  100  10000000  1  1
                    2  3     533.333
                           10800   1 2 3 3 3 3
                           16200   3 3 3 3 3 3
          1200 -1200     0   
         -1200  1200     0
             0     0     0
100  100  10000000  1  1
                    2  3     480
                           10800   1 2 3 3 3 3
                           16200   3 3 3 3 3 3
          1200 -1200     0   
         -1200  1200     0
             0     0     0
100  100  10000000  1  1
                    2  3     436.364
                           10800   1 2 3 3 3 3
                           16200   3 3 3 3 3 3
          1200 -1200     0   
         -1200  1200     0
             0     0     0
100  100  10000000  1  1
                    2  3     400
                           10800   1 2 3 3 3 3
                           16200   3 3 3 3 3 3
          1200 -1200     0   
         -1200  1200     0
             0     0     0
100  100  10000000  1  1
                    2  3     369.231
                           10800   1 2 3 3 3 3
                           16200   3 3 3 3 3 3
          1200 -1200     0   
         -1200  1200     0
             0     0     0
100  100  10000000  1  1
                    2  3     342.857
                           10800   1 2 3 3 3 3
                           16200   3 3 3 3 3 3
          1200 -1200     0   
         -1200  1200     0
             0     0     0
100  100  10000000  1  1
                    2  3     320
                           10800   1 2 3 3 3 3
                           16200   3 3 3 3 3 3
          1200 -1200     0   
         -1200  1200     0
             0     0     0
100  100  10000000  1  1
                    2  3     300
                           10800   1 2 3 3 3 3
                           16200   3 3 3 3 3 3
          1200 -1200     0   
         -1200  1200     0
             0     0     0
100  100  10000000  1  1
                    2  3     282.353 
                           10800   1 2 3 3 3 3
                           16200   3 3 3 3 3 3
          1200 -1200     0   
         -1200  1200     0
             0     0     0
100  100  10000000  1  1
                    2  3     266.667
                           10800   1 2 3 3 3 3
                           16200   3 3 3 3 3 3
          1200 -1200     0   
         -1200  1200     0
             0     0     0
100  100  10000000  1  1
                    2  3     252.632
                           10800   1 2 3 3 3 3
                           16200   3 3 3 3 3 3
          1200 -1200     0   
         -1200  1200     0
             0     0     0
100  100  10000000  1  1
                    2  3     240
                           10800   1 2 3 3 3 3
                           16200   3 3 3 3 3 3
          1200 -1200     0   
         -1200  1200     0
             0     0     0
100  100  10000000  1  1
                    2  3     228.571
                           10800   1 2 3 3 3 3
                           16200   3 3 3 3 3 3
          1200 -1200     0   
         -1200  1200     0
             0     0     0
100  100  10000000  1  1
                    2  3     218.182
                           10800   1 2 3 3 3 3
                           16200   3 3 3 3 3 3
          1200 -1200     0   
         -1200  1200     0
             0     0     0
100  100  10000000  1  1
                    2  3     208.696
                           10800   1 2 3 3 3 3
                           16200   3 3 3 3 3 3
          1200 -1200     0   
         -1200  1200     0
             0     0     0
100  100  10000000  1  1
                    2  3     200
                           10800   1 2 3 3 3 3
                           16200   3 3 3 3 3 3
          1200 -1200     0   
         -1200  1200     0
             0     0     0
100  100  10000000  1  1
                    2  3     192
                           10800   1 2 3 3 3 3
                           16200   3 3 3 3 3 3
          1200 -1200     0   
         -1200  1200     0
             0     0     0
100  100  10000000  1  1
                    2  3   10000
                           13500   1 2 3 3 3 3
                           13500   3 3 3 3 3 3
          1200 -1200     0   
         -1200  1200     0
             0     0     0
100  100  10000000  1  1
                    2  3    4800
                           13500   1 2 3 3 3 3
                           13500   3 3 3 3 3 3
          1200 -1200     0   
         -1200  1200     0
             0     0     0
100  100  10000000  1  1
                    2  3    2400
                           13500   1 2 3 3 3 3
                           13500   3 3 3 3 3 3
          1200 -1200     0   
         -1200  1200     0
             0     0     0
100  100  10000000  1  1
                    2  3    1600
                           13500   1 2 3 3 3 3
                           13500   3 3 3 3 3 3
          1200 -1200     0   
         -1200  1200     0
             0     0     0
100  100  10000000  1  1
                    2  3    1200
                           13500   1 2 3 3 3 3
                           13500   3 3 3 3 3 3
          1200 -1200     0   
         -1200  1200     0
             0     0     0
100  100  10000000  1  1
                    2  3     960
                           13500   1 2 3 3 3 3
                           13500   3 3 3 3 3 3
          1200 -1200     0   
         -1200  1200     0
             0     0     0
100  100  10000000  1  1
                    2  3     800
                           13500   1 2 3 3 3 3
                           13500   3 3 3 3 3 3
          1200 -1200     0   
         -1200  1200     0
             0     0     0
100  100  10000000  1  1
                    2  3     685.714
                           13500   1 2 3 3 3 3
                           13500   3 3 3 3 3 3
          1200 -1200     0   
         -1200  1200     0
             0     0     0
100  100  10000000  1  1
                    2  3     600
                           13500   1 2 3 3 3 3
                           13500   3 3 3 3 3 3
          1200 -1200     0   
         -1200  1200     0
             0     0     0
100  100  10000000  1  1
                    2  3     533.333
                           13500   1 2 3 3 3 3
                           13500   3 3 3 3 3 3
          1200 -1200     0   
         -1200  1200     0
             0     0     0
100  100  10000000  1  1
                    2  3     480
                           13500   1 2 3 3 3 3
                           13500   3 3 3 3 3 3
          1200 -1200     0   
         -1200  1200     0
             0     0     0
100  100  10000000  1  1
                    2  3     436.364
                           13500   1 2 3 3 3 3
                           13500   3 3 3 3 3 3
          1200 -1200     0   
         -1200  1200     0
             0     0     0
100  100  10000000  1  1
                    2  3     400
                           13500   1 2 3 3 3 3
                           13500   3 3 3 3 3 3
          1200 -1200     0   
         -1200  1200     0
             0     0     0
100  100  10000000  1  1
                    2  3     369.231
                           13500   1 2 3 3 3 3
                           13500   3 3 3 3 3 3
          1200 -1200     0   
         -1200  1200     0
             0     0     0
100  100  10000000  1  1
                    2  3     342.857
                           13500   1 2 3 3 3 3
                           13500   3 3 3 3 3 3
          1200 -1200     0   
         -1200  1200     0
             0     0     0
100  100  10000000  1  1
                    2  3     320
                           13500   1 2 3 3 3 3
                           13500   3 3 3 3 3 3
          1200 -1200     0   
         -1200  1200     0
             0     0     0
100  100  10000000  1  1
                    2  3     300
                           13500   1 2 3 3 3 3
                           13500   3 3 3 3 3 3
          1200 -1200     0   
         -1200  1200     0
             0     0     0
100  100  10000000  1  1
                    2  3     282.353 
                           13500   1 2 3 3 3 3
                           13500   3 3 3 3 3 3
          1200 -1200     0   
         -1200  1200     0
             0     0     0
100  100  10000000  1  1
                    2  3     266.667
                           13500   1 2 3 3 3 3
                           13500   3 3 3 3 3 3
          1200 -1200     0   
         -1200  1200     0
             0     0     0
100  100  10000000  1  1
                    2  3     252.632
                           13500   1 2 3 3 3 3
                           13500   3 3 3 3 3 3
          1200 -1200     0   
         -1200  1200     0
             0     0     0
100  100  10000000  1  1
                    2  3     240
                           13500   1 2 3 3 3 3
                           13500   3 3 3 3 3 3
          1200 -1200     0   
         -1200  1200     0
             0     0     0
100  100  10000000  1  1
                    2  3     228.571
                           13500   1 2 3 3 3 3
                           13500   3 3 3 3 3 3
          1200 -1200     0   
         -1200  1200     0
             0     0     0
100  100  10000000  1  1
                    2  3     218.182
                           13500   1 2 3 3 3 3
                           13500   3 3 3 3 3 3
          1200 -1200     0   
         -1200  1200     0
             0     0     0
100  100  10000000  1  1
                    2  3     208.696
                           13500   1 2 3 3 3 3
                           13500   3 3 3 3 3 3
          1200 -1200     0   
         -1200  1200     0
             0     0     0
100  100  10000000  1  1
                    2  3     200
                           13500   1 2 3 3 3 3
                           13500   3 3 3 3 3 3
          1200 -1200     0   
         -1200  1200     0
             0     0     0
100  100  10000000  1  1
                    2  3     192
                           13500   1 2 3 3 3 3
                           13500   3 3 3 3 3 3
          1200 -1200     0   
         -1200  1200     0
             0     0     0
100  100  10000000  1  1
                    2  3   10000
                           16200   1 2 3 3 3 3
                           10800   3 3 3 3 3 3
          1200 -1200     0   
         -1200  1200     0
             0     0     0
100  100  10000000  1  1
                    2  3    4800
                           16200   1 2 3 3 3 3
                           10800   3 3 3 3 3 3
          1200 -1200     0   
         -1200  1200     0
             0     0     0
100  100  10000000  1  1
                    2  3    2400
                           16200   1 2 3 3 3 3
                           10800   3 3 3 3 3 3
          1200 -1200     0   
         -1200  1200     0
             0     0     0
100  100  10000000  1  1
                    2  3    1600
                           16200   1 2 3 3 3 3
                           10800   3 3 3 3 3 3
          1200 -1200     0   
         -1200  1200     0
             0     0     0
100  100  10000000  1  1
                    2  3    1200
                           16200   1 2 3 3 3 3
                           10800   3 3 3 3 3 3
          1200 -1200     0   
         -1200  1200     0
             0     0     0
100  100  10000000  1  1
                    2  3     960
                           16200   1 2 3 3 3 3
                           10800   3 3 3 3 3 3
          1200 -1200     0   
         -1200  1200     0
             0     0     0
100  100  10000000  1  1
                    2  3     800
                           16200   1 2 3 3 3 3
                           10800   3 3 3 3 3 3
          1200 -1200     0   
         -1200  1200     0
             0     0     0
100  100  10000000  1  1
                    2  3     685.714
                           16200   1 2 3 3 3 3
                           10800   3 3 3 3 3 3
          1200 -1200     0   
         -1200  1200     0
             0     0     0
100  100  10000000  1  1
                    2  3     600
                           16200   1 2 3 3 3 3
                           10800   3 3 3 3 3 3
          1200 -1200     0   
         -1200  1200     0
             0     0     0
100  100  10000000  1  1
                    2  3     533.333
                           16200   1 2 3 3 3 3
                           10800   3 3 3 3 3 3
          1200 -1200     0   
         -1200  1200     0
             0     0     0
100  100  10000000  1  1
                    2  3     480
                           16200   1 2 3 3 3 3
                           10800   3 3 3 3 3 3
          1200 -1200     0   
         -1200  1200     0
             0     0     0
100  100  10000000  1  1
                    2  3     436.364
                           16200   1 2 3 3 3 3
                           10800   3 3 3 3 3 3
          1200 -1200     0   
         -1200  1200     0
             0     0     0
100  100  10000000  1  1
                    2  3     400
                           16200   1 2 3 3 3 3
                           10800   3 3 3 3 3 3
          1200 -1200     0   
         -1200  1200     0
             0     0     0
100  100  10000000  1  1
                    2  3     369.231
                           16200   1 2 3 3 3 3
                           10800   3 3 3 3 3 3
          1200 -1200     0   
         -1200  1200     0
             0     0     0
100  100  10000000  1  1
                    2  3     342.857
                           16200   1 2 3 3 3 3
                           10800   3 3 3 3 3 3
          1200 -1200     0   
         -1200  1200     0
             0     0     0
100  100  10000000  1  1
                    2  3     320
                           16200   1 2 3 3 3 3
                           10800   3 3 3 3 3 3
          1200 -1200     0   
         -1200  1200     0
             0     0     0
100  100  10000000  1  1
                    2  3     300
                           16200   1 2 3 3 3 3
                           10800   3 3 3 3 3 3
          1200 -1200     0   
         -1200  1200     0
             0     0     0
100  100  10000000  1  1
                    2  3     282.353 
                           16200   1 2 3 3 3 3
                           10800   3 3 3 3 3 3
          1200 -1200     0   
         -1200  1200     0
             0     0     0
100  100  10000000  1  1
                    2  3     266.667
                           16200   1 2 3 3 3 3
                           10800   3 3 3 3 3 3
          1200 -1200     0   
         -1200  1200     0
             0     0     0
100  100  10000000  1  1
                    2  3     252.632
                           16200   1 2 3 3 3 3
                           10800   3 3 3 3 3 3
          1200 -1200     0   
         -1200  1200     0
             0     0     0
100  100  10000000  1  1
                    2  3     240
                           16200   1 2 3 3 3 3
                           10800   3 3 3 3 3 3
          1200 -1200     0   
         -1200  1200     0
             0     0     0
100  100  10000000  1  1
                    2  3     228.571
                           16200   1 2 3 3 3 3
                           10800   3 3 3 3 3 3
          1200 -1200     0   
         -1200  1200     0
             0     0     0
100  100  10000000  1  1
                    2  3     218.182
                           16200   1 2 3 3 3 3
                           10800   3 3 3 3 3 3
          1200 -1200     0   
         -1200  1200     0
             0     0     0
100  100  10000000  1  1
                    2  3     208.696
                           16200   1 2 3 3 3 3
                           10800   3 3 3 3 3 3
          1200 -1200     0   
         -1200  1200     0
             0     0     0
100  100  10000000  1  1
                    2  3     200
                           16200   1 2 3 3 3 3
                           10800   3 3 3 3 3 3
          1200 -1200     0   
         -1200  1200     0
             0     0     0
100  100  10000000  1  1
                    2  3     192
                           16200   1 2 3 3 3 3
                           10800   3 3 3 3 3 3
          1200 -1200     0   
         -1200  1200     0
             0     0     0
100  100  10000000  1  1
                    2  3   10000
                           18900   1 2 3 3 3 3
                            8100   3 3 3 3 3 3
          1200 -1200     0   
         -1200  1200     0
             0     0     0
100  100  10000000  1  1
                    2  3    4800
                           18900   1 2 3 3 3 3
                            8100   3 3 3 3 3 3
          1200 -1200     0   
         -1200  1200     0
             0     0     0
100  100  10000000  1  1
                    2  3    2400
                           18900   1 2 3 3 3 3
                            8100   3 3 3 3 3 3
          1200 -1200     0   
         -1200  1200     0
             0     0     0
100  100  10000000  1  1
                    2  3    1600
                           18900   1 2 3 3 3 3
                            8100   3 3 3 3 3 3
          1200 -1200     0   
         -1200  1200     0
             0     0     0
100  100  10000000  1  1
                    2  3    1200
                           18900   1 2 3 3 3 3
                            8100   3 3 3 3 3 3
          1200 -1200     0   
         -1200  1200     0
             0     0     0
100  100  10000000  1  1
                    2  3     960
                           18900   1 2 3 3 3 3
                            8100   3 3 3 3 3 3
          1200 -1200     0   
         -1200  1200     0
             0     0     0
100  100  10000000  1  1
                    2  3     800
                           18900   1 2 3 3 3 3
                            8100   3 3 3 3 3 3
          1200 -1200     0   
         -1200  1200     0
             0     0     0
100  100  10000000  1  1
                    2  3     685.714
                           18900   1 2 3 3 3 3
                            8100   3 3 3 3 3 3
          1200 -1200     0   
         -1200  1200     0
             0     0     0
100  100  10000000  1  1
                    2  3     600
                           18900   1 2 3 3 3 3
                            8100   3 3 3 3 3 3
          1200 -1200     0   
         -1200  1200     0
             0     0     0
100  100  10000000  1  1
                    2  3     533.333
                           18900   1 2 3 3 3 3
                            8100   3 3 3 3 3 3
          1200 -1200     0   
         -1200  1200     0
             0     0     0
100  100  10000000  1  1
                    2  3     480
                           18900   1 2 3 3 3 3
                            8100   3 3 3 3 3 3
          1200 -1200     0   
         -1200  1200     0
             0     0     0
100  100  10000000  1  1
                    2  3     436.364
                           18900   1 2 3 3 3 3
                            8100   3 3 3 3 3 3
          1200 -1200     0   
         -1200  1200     0
             0     0     0
100  100  10000000  1  1
                    2  3     400
                           18900   1 2 3 3 3 3
                            8100   3 3 3 3 3 3
          1200 -1200     0   
         -1200  1200     0
             0     0     0
100  100  10000000  1  1
                    2  3     369.231
                           18900   1 2 3 3 3 3
                            8100   3 3 3 3 3 3
          1200 -1200     0   
         -1200  1200     0
             0     0     0
100  100  10000000  1  1
                    2  3     342.857
                           18900   1 2 3 3 3 3
                            8100   3 3 3 3 3 3
          1200 -1200     0   
         -1200  1200     0
             0     0     0
100  100  10000000  1  1
                    2  3     320
                           18900   1 2 3 3 3 3
                            8100   3 3 3 3 3 3
          1200 -1200     0   
         -1200  1200     0
             0     0     0
100  100  10000000  1  1
                    2  3     300
                           18900   1 2 3 3 3 3
                            8100   3 3 3 3 3 3
          1200 -1200     0   
         -1200  1200     0
             0     0     0
100  100  10000000  1  1
                    2  3     282.353 
                           18900   1 2 3 3 3 3
                            8100   3 3 3 3 3 3
          1200 -1200     0   
         -1200  1200     0
             0     0     0
100  100  10000000  1  1
                    2  3     266.667
                           18900   1 2 3 3 3 3
                            8100   3 3 3 3 3 3
          1200 -1200     0   
         -1200  1200     0
             0     0     0
100  100  10000000  1  1
                    2  3     252.632
                           18900   1 2 3 3 3 3
                            8100   3 3 3 3 3 3
          1200 -1200     0   
         -1200  1200     0
             0     0     0
100  100  10000000  1  1
                    2  3     240
                           18900   1 2 3 3 3 3
                            8100   3 3 3 3 3 3
          1200 -1200     0   
         -1200  1200     0
             0     0     0
100  100  10000000  1  1
                    2  3     228.571
                           18900   1 2 3 3 3 3
                            8100   3 3 3 3 3 3
          1200 -1200     0   
         -1200  1200     0
             0     0     0
100  100  10000000  1  1
                    2  3     218.182
                           18900   1 2 3 3 3 3
                            8100   3 3 3 3 3 3
          1200 -1200     0   
         -1200  1200     0
             0     0     0
100  100  10000000  1  1
                    2  3     208.696
                           18900   1 2 3 3 3 3
                            8100   3 3 3 3 3 3
          1200 -1200     0   
         -1200  1200     0
             0     0     0
100  100  10000000  1  1
                    2  3     200
                           18900   1 2 3 3 3 3
                            8100   3 3 3 3 3 3
          1200 -1200     0   
         -1200  1200     0
             0     0     0
100  100  10000000  1  1
                    2  3     192
                           18900   1 2 3 3 3 3
                            8100   3 3 3 3 3 3
          1200 -1200     0   
         -1200  1200     0
             0     0     0
100  100  10000000  1  1
                    2  3   10000
                           21600   1 2 3 3 3 3
                            5400   3 3 3 3 3 3
          1200 -1200     0   
         -1200  1200     0
             0     0     0
100  100  10000000  1  1
                    2  3    4800
                           21600   1 2 3 3 3 3
                            5400   3 3 3 3 3 3
          1200 -1200     0   
         -1200  1200     0
             0     0     0
100  100  10000000  1  1
                    2  3    2400
                           21600   1 2 3 3 3 3
                            5400   3 3 3 3 3 3
          1200 -1200     0   
         -1200  1200     0
             0     0     0
100  100  10000000  1  1
                    2  3    1600
                           21600   1 2 3 3 3 3
                            5400   3 3 3 3 3 3
          1200 -1200     0  
         -1200  1200     0
             0     0     0
100  100  10000000  1  1
                    2  3    1200
                           21600   1 2 3 3 3 3
                            5400   3 3 3 3 3 3
          1200 -1200     0   
         -1200  1200     0
             0     0     0
100  100  10000000  1  1
                    2  3     960
                           21600   1 2 3 3 3 3
                            5400   3 3 3 3 3 3
          1200 -1200     0   
         -1200  1200     0
             0     0     0
100  100  10000000  1  1
                    2  3     800
                           21600   1 2 3 3 3 3
                            5400   3 3 3 3 3 3
          1200 -1200     0   
         -1200  1200     0
             0     0     0
100  100  10000000  1  1
                    2  3     685.714
                           21600   1 2 3 3 3 3
                            5400   3 3 3 3 3 3
          1200 -1200     0   
         -1200  1200     0
             0     0     0
100  100  10000000  1  1
                    2  3     600
                           21600   1 2 3 3 3 3
                            5400   3 3 3 3 3 3
          1200 -1200     0   
         -1200  1200     0
             0     0     0
100  100  10000000  1  1
                    2  3     533.333
                           21600   1 2 3 3 3 3
                            5400   3 3 3 3 3 3
          1200 -1200     0   
         -1200  1200     0
             0     0     0
100  100  10000000  1  1
                    2  3     480
                           21600   1 2 3 3 3 3
                            5400   3 3 3 3 3 3
          1200 -1200     0   
         -1200  1200     0
             0     0     0
100  100  10000000  1  1
                    2  3     436.364
                           21600   1 2 3 3 3 3
                            5400   3 3 3 3 3 3
          1200 -1200     0   
         -1200  1200     0
             0     0     0
100  100  10000000  1  1
                    2  3     400
                           21600   1 2 3 3 3 3
                            5400   3 3 3 3 3 3
          1200 -1200     0   
         -1200  1200     0
             0     0     0
100  100  10000000  1  1
                    2  3     369.231
                           21600   1 2 3 3 3 3
                            5400   3 3 3 3 3 3
          1200 -1200     0   
         -1200  1200     0
             0     0     0
100  100  10000000  1  1
                    2  3     342.857
                           21600   1 2 3 3 3 3
                            5400   3 3 3 3 3 3
          1200 -1200     0   
         -1200  1200     0
             0     0     0
100  100  10000000  1  1
                    2  3     320
                           21600   1 2 3 3 3 3
                            5400   3 3 3 3 3 3
          1200 -1200     0   
         -1200  1200     0
             0     0     0
100  100  10000000  1  1
                    2  3     300
                           21600   1 2 3 3 3 3
                            5400   3 3 3 3 3 3
          1200 -1200     0   
         -1200  1200     0
             0     0     0
100  100  10000000  1  1
                    2  3     282.353 
                           21600   1 2 3 3 3 3
                            5400   3 3 3 3 3 3
          1200 -1200     0   
         -1200  1200     0
             0     0     0
100  100  10000000  1  1
                    2  3     266.667
                           21600   1 2 3 3 3 3
                            5400   3 3 3 3 3 3
          1200 -1200     0   
         -1200  1200     0
             0     0     0
100  100  10000000  1  1
                    2  3     252.632
                           21600   1 2 3 3 3 3
                            5400   3 3 3 3 3 3
          1200 -1200     0   
         -1200  1200     0
             0     0     0
100  100  10000000  1  1
                    2  3     240
                           21600   1 2 3 3 3 3
                            5400   3 3 3 3 3 3
          1200 -1200     0   
         -1200  1200     0
             0     0     0
100  100  10000000  1  1
                    2  3     228.571
                           21600   1 2 3 3 3 3
                            5400   3 3 3 3 3 3
          1200 -1200     0   
         -1200  1200     0
             0     0     0
100  100  10000000  1  1
                    2  3     218.182
                           21600   1 2 3 3 3 3
                            5400   3 3 3 3 3 3
          1200 -1200     0   
         -1200  1200     0
             0     0     0
100  100  10000000  1  1
                    2  3     208.696
                           21600   1 2 3 3 3 3
                            5400   3 3 3 3 3 3
          1200 -1200     0   
         -1200  1200     0
             0     0     0
100  100  10000000  1  1
                    2  3     200
                           21600   1 2 3 3 3 3
                            5400   3 3 3 3 3 3
          1200 -1200     0   
         -1200  1200     0
             0     0     0
100  100  10000000  1  1
                    2  3     192
                           21600   1 2 3 3 3 3
                            5400   3 3 3 3 3 3
          1200 -1200     0   
         -1200  1200     0
             0     0     0
100  100  10000000  1  1
                    2  3   10000
                           24300   1 2 3 3 3 3
                            2700   3 3 3 3 3 3
          1200 -1200     0   
         -1200  1200     0
             0     0     0
100  100  10000000  1  1
                    2  3    4800
                           24300   1 2 3 3 3 3
                            2700   3 3 3 3 3 3
          1200 -1200     0   
         -1200  1200     0
             0     0     0
100  100  10000000  1  1
                    2  3    2400
                           24300   1 2 3 3 3 3
                            2700   3 3 3 3 3 3
          1200 -1200     0   
         -1200  1200     0
             0     0     0
100  100  10000000  1  1
                    2  3    1600
                           24300   1 2 3 3 3 3
                            2700   3 3 3 3 3 3
          1200 -1200     0  
         -1200  1200     0
             0     0     0
100  100  10000000  1  1
                    2  3    1200
                           24300   1 2 3 3 3 3
                            2700   3 3 3 3 3 3
          1200 -1200     0   
         -1200  1200     0
             0     0     0
100  100  10000000  1  1
                    2  3     960
                           24300   1 2 3 3 3 3
                            2700   3 3 3 3 3 3
          1200 -1200     0   
         -1200  1200     0
             0     0     0
100  100  10000000  1  1
                    2  3     800
                           24300   1 2 3 3 3 3
                            2700   3 3 3 3 3 3
          1200 -1200     0   
         -1200  1200     0
             0     0     0
100  100  10000000  1  1
                    2  3     685.714
                           24300   1 2 3 3 3 3
                            2700   3 3 3 3 3 3
          1200 -1200     0   
         -1200  1200     0
             0     0     0
100  100  10000000  1  1
                    2  3     600
                           24300   1 2 3 3 3 3
                            2700   3 3 3 3 3 3
          1200 -1200     0   
         -1200  1200     0
             0     0     0
100  100  10000000  1  1
                    2  3     533.333
                           24300   1 2 3 3 3 3
                            2700   3 3 3 3 3 3
          1200 -1200     0   
         -1200  1200     0
             0     0     0
100  100  10000000  1  1
                    2  3     480
                           24300   1 2 3 3 3 3
                            2700   3 3 3 3 3 3
          1200 -1200     0   
         -1200  1200     0
             0     0     0
100  100  10000000  1  1
                    2  3     436.364
                           24300   1 2 3 3 3 3
                            2700   3 3 3 3 3 3
          1200 -1200     0   
         -1200  1200     0
             0     0     0
100  100  10000000  1  1
                    2  3     400
                           24300   1 2 3 3 3 3
                            2700   3 3 3 3 3 3
          1200 -1200     0   
         -1200  1200     0
             0     0     0
100  100  10000000  1  1
                    2  3     369.231
                           24300   1 2 3 3 3 3
                            2700   3 3 3 3 3 3
          1200 -1200     0   
         -1200  1200     0
             0     0     0
100  100  10000000  1  1
                    2  3     342.857
                           24300   1 2 3 3 3 3
                            2700   3 3 3 3 3 3
          1200 -1200     0   
         -1200  1200     0
             0     0     0
100  100  10000000  1  1
                    2  3     320
                           24300   1 2 3 3 3 3
                            2700   3 3 3 3 3 3
          1200 -1200     0   
         -1200  1200     0
             0     0     0
100  100  10000000  1  1
                    2  3     300
                           24300   1 2 3 3 3 3
                            2700   3 3 3 3 3 3
          1200 -1200     0   
         -1200  1200     0
             0     0     0
100  100  10000000  1  1
                    2  3     282.353 
                           24300   1 2 3 3 3 3
                            2700   3 3 3 3 3 3
          1200 -1200     0   
         -1200  1200     0
             0     0     0
100  100  10000000  1  1
                    2  3     266.667
                           24300   1 2 3 3 3 3
                            2700   3 3 3 3 3 3
          1200 -1200     0   
         -1200  1200     0
             0     0     0
100  100  10000000  1  1
                    2  3     252.632
                           24300   1 2 3 3 3 3
                            2700   3 3 3 3 3 3
          1200 -1200     0   
         -1200  1200     0
             0     0     0
100  100  10000000  1  1
                    2  3     240
                           24300   1 2 3 3 3 3
                            2700   3 3 3 3 3 3
          1200 -1200     0   
         -1200  1200     0
             0     0     0
100  100  10000000  1  1
                    2  3     228.571
                           24300   1 2 3 3 3 3
                            2700   3 3 3 3 3 3
          1200 -1200     0   
         -1200  1200     0
             0     0     0
100  100  10000000  1  1
                    2  3     218.182
                           24300   1 2 3 3 3 3
                            2700   3 3 3 3 3 3
          1200 -1200     0   
         -1200  1200     0
             0     0     0
100  100  10000000  1  1
                    2  3     208.696
                           24300   1 2 3 3 3 3
                            2700   3 3 3 3 3 3
          1200 -1200     0   
         -1200  1200     0
             0     0     0
100  100  10000000  1  1
                    2  3     200
                           24300   1 2 3 3 3 3
                            2700   3 3 3 3 3 3
          1200 -1200     0   
         -1200  1200     0
             0     0     0
100  100  10000000  1  1
                    2  3     192
                           24300   1 2 3 3 3 3
                            2700   3 3 3 3 3 3
          1200 -1200     0   
         -1200  1200     0
             0     0     0
100  100  10000000  1  1
                    2  3   10000
                           27000   1 2 3 3 3 3
                               0   3 3 3 3 3 3
          1200 -1200     0   
         -1200  1200     0
             0     0     0
100  100  10000000  1  1
                    2  3    4800
                           27000   1 2 3 3 3 3
                               0   3 3 3 3 3 3
          1200 -1200     0   
         -1200  1200     0
             0     0     0
100  100  10000000  1  1
                    2  3    2400
                           27000   1 2 3 3 3 3
                               0   3 3 3 3 3 3
          1200 -1200     0   
         -1200  1200     0
             0     0     0
100  100  10000000  1  1
                    2  3    1600
                           27000   1 2 3 3 3 3
                               0   3 3 3 3 3 3
          1200 -1200     0  
         -1200  1200     0
             0     0     0
100  100  10000000  1  1
                    2  3    1200
                           27000   1 2 3 3 3 3
                               0   3 3 3 3 3 3
          1200 -1200     0   
         -1200  1200     0
             0     0     0
100  100  10000000  1  1
                    2  3     960
                           27000   1 2 3 3 3 3
                               0   3 3 3 3 3 3
          1200 -1200     0   
         -1200  1200     0
             0     0     0
100  100  10000000  1  1
                    2  3     800
                           27000   1 2 3 3 3 3
                               0   3 3 3 3 3 3
          1200 -1200     0   
         -1200  1200     0
             0     0     0
100  100  10000000  1  1
                    2  3     685.714
                           27000   1 2 3 3 3 3
                               0   3 3 3 3 3 3
          1200 -1200     0   
         -1200  1200     0
             0     0     0
100  100  10000000  1  1
                    2  3     600
                           27000   1 2 3 3 3 3
                               0   3 3 3 3 3 3
          1200 -1200     0   
         -1200  1200     0
             0     0     0
100  100  10000000  1  1
                    2  3     533.333
                           27000   1 2 3 3 3 3
                               0   3 3 3 3 3 3
          1200 -1200     0   
         -1200  1200     0
             0     0     0
100  100  10000000  1  1
                    2  3     480
                           27000   1 2 3 3 3 3
                               0   3 3 3 3 3 3
          1200 -1200     0   
         -1200  1200     0
             0     0     0
100  100  10000000  1  1
                    2  3     436.364
                           27000   1 2 3 3 3 3
                               0   3 3 3 3 3 3
          1200 -1200     0   
         -1200  1200     0
             0     0     0
100  100  10000000  1  1
                    2  3     400
                           27000   1 2 3 3 3 3
                               0   3 3 3 3 3 3
          1200 -1200     0   
         -1200  1200     0
             0     0     0
100  100  10000000  1  1
                    2  3     369.231
                           27000   1 2 3 3 3 3
                               0   3 3 3 3 3 3
          1200 -1200     0   
         -1200  1200     0
             0     0     0
100  100  10000000  1  1
                    2  3     342.857
                           27000   1 2 3 3 3 3
                               0   3 3 3 3 3 3
          1200 -1200     0   
         -1200  1200     0
             0     0     0
100  100  10000000  1  1
                    2  3     320
                           27000   1 2 3 3 3 3
                               0   3 3 3 3 3 3
          1200 -1200     0   
         -1200  1200     0
             0     0     0
100  100  10000000  1  1
                    2  3     300
                           27000   1 2 3 3 3 3
                               0   3 3 3 3 3 3
          1200 -1200     0   
         -1200  1200     0
             0     0     0
100  100  10000000  1  1
                    2  3     282.353 
                           27000   1 2 3 3 3 3
                               0   3 3 3 3 3 3
          1200 -1200     0   
         -1200  1200     0
             0     0     0
100  100  10000000  1  1
                    2  3     266.667
                           27000   1 2 3 3 3 3
                               0   3 3 3 3 3 3
          1200 -1200     0   
         -1200  1200     0
             0     0     0
100  100  10000000  1  1
                    2  3     252.632
                           27000   1 2 3 3 3 3
                               0   3 3 3 3 3 3
          1200 -1200     0   
         -1200  1200     0
             0     0     0
100  100  10000000  1  1
                    2  3     240
                           27000   1 2 3 3 3 3
                               0   3 3 3 3 3 3
          1200 -1200     0   
         -1200  1200     0
             0     0     0
100  100  10000000  1  1
                    2  3     228.571
                           27000   1 2 3 3 3 3
                               0   3 3 3 3 3 3
          1200 -1200     0   
         -1200  1200     0
             0     0     0
100  100  10000000  1  1
                    2  3     218.182
                           27000   1 2 3 3 3 3
                               0   3 3 3 3 3 3
          1200 -1200     0   
         -1200  1200     0
             0     0     0
100  100  10000000  1  1
                    2  3     208.696
                           27000   1 2 3 3 3 3
                               0   3 3 3 3 3 3
          1200 -1200     0   
         -1200  1200     0
             0     0     0
100  100  10000000  1  1
                    2  3     200
                           27000   1 2 3 3 3 3
                               0   3 3 3 3 3 3
          1200 -1200     0   
         -1200  1200     0
             0     0     0
100  100  10000000  1  1
                    2  3     192
                           27000   1 2 3 3 3 3
                               0   3 3 3 3 3 3
          1200 -1200     0   
         -1200  1200     0
             0     0     0
