# Supplementary material for: Cluster-Based Thermodynamics of Interacting Dice in a Lattice
Source: Entropy (Basel). 2020 Oct 1;22(10):1111. doi: 10.3390/e22101111 (PMC7597232; doi:10.3390/e22101111)
Supplement: Supplementary file 1 [file entropy-22-01111-s001.zip › Supplementary Files/Data/PielenA30Diagram.k]

0.00	0.0000000000	0.00000000D+00
10000.00	0.0000000000	0.00000000D+00
4800.00	0.0000000000	0.00000000D+00
2400.00	0.0000000000	0.00000000D+00
1600.00	0.0000000000	0.00000000D+00
1200.00	0.0000000000	0.00000000D+00
960.00	0.0000000000	0.00000000D+00
800.00	0.0000000000	0.00000000D+00
685.71	0.0000000000	0.00000000D+00
600.00	0.0000000000	0.00000000D+00
533.33	0.0000000000	0.00000000D+00
480.00	0.0000000000	0.00000000D+00
436.36	0.0000000000	0.00000000D+00
400.00	0.0000000000	0.00000000D+00
369.23	0.0000000000	0.00000000D+00
342.86	0.0000000000	0.00000000D+00
320.00	0.0000000000	0.00000000D+00
300.00	0.0000000000	0.00000000D+00
282.35	0.0000000000	0.00000000D+00
266.67	0.0000000000	0.00000000D+00
252.63	0.0000000000	0.00000000D+00
240.00	0.0000000000	0.00000000D+00
228.57	0.0000000000	0.00000000D+00
218.18	0.0000000000	0.00000000D+00
208.70	0.0000000000	0.00000000D+00
200.00	0.0000000000	0.00000000D+00
192.00	0.0000000000	0.00000000D+00
0.00	-.1000000015	0.00000000D+00
0.00	0.1000000000	0.00000000D+00
10000.00	0.1000402633	-.48096584D+00
4800.00	0.1002649920	-.10073350D+01
2400.00	0.1010901440	-.20664264D+01
1600.00	0.1025936720	-.32308206D+01
1200.00	0.1046872503	-.45360463D+01
960.00	0.1075398243	-.60572919D+01
800.00	0.1111478018	-.78280291D+01
685.71	0.1157015511	-.99223942D+01
600.00	0.1212395629	-.12356795D+02
533.33	0.1277647765	-.15187660D+02
480.00	0.1353889322	-.18417241D+02
436.36	0.1440966647	-.22073274D+02
400.00	0.1539531262	-.26152193D+02
369.23	0.1648411928	-.30604153D+02
342.86	0.1768045928	-.35454657D+02
320.00	0.1895100769	-.40523154D+02
300.00	0.2028915946	-.45822850D+02
282.35	0.2169608926	-.51315212D+02
266.67	0.2310442739	-.56798561D+02
252.63	0.2455814607	-.62326912D+02
240.00	0.2595486443	-.67652469D+02
228.57	0.2734218481	-.72882743D+02
218.18	0.2871332024	-.77888127D+02
208.70	0.2996308314	-.82579714D+02
200.00	0.3113565509	-.87009598D+02
192.00	0.3226673808	-.91060559D+02
0.00	-.1000000015	0.00000000D+00
0.00	0.2000000000	0.00000000D+00
10000.00	0.2000663924	-.19245412D+01
4800.00	0.2004177201	-.40271040D+01
2400.00	0.2017465836	-.82003864D+01
1600.00	0.2039872645	-.12675476D+02
1200.00	0.2072118302	-.17591021D+02
960.00	0.2113763831	-.23054726D+02
800.00	0.2165371020	-.29174906D+02
685.71	0.2226691755	-.35998359D+02
600.00	0.2298270670	-.43562016D+02
533.33	0.2378733243	-.51848379D+02
480.00	0.2467588696	-.60768126D+02
436.36	0.2564589645	-.70356586D+02
400.00	0.2667358169	-.80314274D+02
369.23	0.2775516857	-.90638590D+02
342.86	0.2887365073	-.10113747D+03
320.00	0.3000386533	-.11167208D+03
300.00	0.3114020577	-.12208521D+03
282.35	0.3226740924	-.13225006D+03
266.67	0.3336499123	-.14207948D+03
252.63	0.3443241084	-.15153404D+03
240.00	0.3545676453	-.16029215D+03
228.57	0.3642173766	-.16877290D+03
218.18	0.3731525831	-.17642858D+03
208.70	0.3814835823	-.18348493D+03
200.00	0.3891788042	-.19003671D+03
192.00	0.3961723085	-.19585411D+03
0.00	-.1000000015	0.00000000D+00
0.00	0.3000000000	0.00000000D+00
10000.00	0.3000974976	-.43230716D+01
4800.00	0.3004839813	-.90446464D+01
2400.00	0.3020187052	-.18325987D+02
1600.00	0.3045547111	-.28049164D+02
1200.00	0.3080791892	-.38432636D+02
960.00	0.3125385555	-.49588445D+02
800.00	0.3179422364	-.61604548D+02
685.71	0.3241771146	-.74509822D+02
600.00	0.3311858000	-.88231690D+02
533.33	0.3387528369	-.10266768D+03
480.00	0.3469399959	-.11767434D+03
436.36	0.3554454870	-.13305894D+03
400.00	0.3642601686	-.14864216D+03
369.23	0.3732266274	-.16424767D+03
342.86	0.3821804027	-.17964108D+03
320.00	0.3911072628	-.19465448D+03
300.00	0.3997135104	-.20908681D+03
282.35	0.4080442303	-.22292510D+03
266.67	0.4161913426	-.23613539D+03
252.63	0.4237801760	-.24836999D+03
240.00	0.4309677064	-.25976409D+03
228.57	0.4377097589	-.27036429D+03
218.18	0.4439848615	-.28002154D+03
208.70	0.4497975925	-.28881444D+03
200.00	0.4549336271	-.29688014D+03
192.00	0.4597933394	-.30412506D+03
0.00	-.1000000015	0.00000000D+00
0.00	0.4000000000	0.00000000D+00
10000.00	0.4000949717	-.76798153D+01
4800.00	0.4004723687	-.16031579D+02
2400.00	0.4019649837	-.32328267D+02
1600.00	0.4043888073	-.49074446D+02
1200.00	0.4077382712	-.66488341D+02
960.00	0.4118848978	-.84623583D+02
800.00	0.4167463401	-.10350135D+03
685.71	0.4222462648	-.12311520D+03
600.00	0.4282188035	-.14331622D+03
533.33	0.4346207050	-.16393245D+03
480.00	0.4412404022	-.18473514D+03
436.36	0.4480572304	-.20562161D+03
400.00	0.4549299373	-.22623073D+03
369.23	0.4617903614	-.24640755D+03
342.86	0.4684579870	-.26599402D+03
320.00	0.4749473598	-.28474663D+03
300.00	0.4812638940	-.30255917D+03
282.35	0.4872338749	-.31941831D+03
266.67	0.4928583504	-.33511374D+03
252.63	0.4981891437	-.34967837D+03
240.00	0.5031858423	-.36328087D+03
228.57	0.5077657102	-.37562148D+03
218.18	0.5121568106	-.38688751D+03
208.70	0.5158912895	-.39711914D+03
200.00	0.5193088499	-.40640282D+03
192.00	0.5227666695	-.41478722D+03
0.00	-.1000000015	0.00000000D+00
0.00	0.5000000000	0.00000000D+00
10000.00	0.5000920245	-.12003834D+02
4800.00	0.5004140209	-.25026460D+02
2400.00	0.5016880777	-.50160007D+02
1600.00	0.5037959165	-.75586775D+02
1200.00	0.5065701533	-.10126284D+03
960.00	0.5099957145	-.12731131D+03
800.00	0.5139309921	-.15368644D+03
685.71	0.5182858883	-.18025607D+03
600.00	0.5229513620	-.20694464D+03
533.33	0.5277909832	-.23351190D+03
480.00	0.5327787585	-.25981073D+03
436.36	0.5377293268	-.28556499D+03
400.00	0.5427285135	-.31064852D+03
369.23	0.5475471823	-.33479819D+03
342.86	0.5522770228	-.35801459D+03
320.00	0.5568065131	-.37985472D+03
300.00	0.5611076932	-.40057695D+03
282.35	0.5650938602	-.41995320D+03
266.67	0.5689064090	-.43786310D+03
252.63	0.5724038128	-.45432809D+03
240.00	0.5756723536	-.46962397D+03
228.57	0.5787987631	-.48353367D+03
218.18	0.5814333195	-.49606668D+03
208.70	0.5840063428	-.50745679D+03
200.00	0.5862928004	-.51781551D+03
192.00	0.5884306455	-.52694283D+03
0.00	-.1000000015	0.00000000D+00
0.00	0.6000000000	0.00000000D+00
10000.00	0.6000635741	-.17283063D+02
4800.00	0.6003076348	-.35962233D+02
2400.00	0.6012936847	-.71772349D+02
1600.00	0.6028676418	-.10730735D+03
1200.00	0.6049548064	-.14240525D+03
960.00	0.6074847442	-.17706271D+03
800.00	0.6103215879	-.21126935D+03
685.71	0.6133999726	-.24482868D+03
600.00	0.6166627207	-.27777823D+03
533.33	0.6200266120	-.30997410D+03
480.00	0.6233817016	-.34127785D+03
436.36	0.6267403785	-.37149611D+03
400.00	0.6300164217	-.40054632D+03
369.23	0.6331773771	-.42822248D+03
342.86	0.6361968107	-.45438271D+03
320.00	0.6390619725	-.47910454D+03
300.00	0.6417926461	-.50206739D+03
282.35	0.6443538226	-.52357598D+03
266.67	0.6467379501	-.54331637D+03
252.63	0.6489552099	-.56155171D+03
240.00	0.6509320443	-.57817739D+03
228.57	0.6529241333	-.59330274D+03
218.18	0.6545232090	-.60699167D+03
208.70	0.6560622705	-.61930831D+03
200.00	0.6573757642	-.63070123D+03
192.00	0.6589424642	-.64070710D+03
0.00	-.1000000015	0.00000000D+00
0.00	0.7000000000	0.00000000D+00
10000.00	0.7000334078	-.23511228D+02
4800.00	0.7002037266	-.48888730D+02
2400.00	0.7008460611	-.97122197D+02
1600.00	0.7018557438	-.14411506D+03
1200.00	0.7031931890	-.18955286D+03
960.00	0.7047906351	-.23339421D+03
800.00	0.7065555584	-.27550287D+03
685.71	0.7084693766	-.31605266D+03
600.00	0.7104566520	-.35499704D+03
533.33	0.7124558710	-.39239288D+03
480.00	0.7144498329	-.42819657D+03
436.36	0.7164283417	-.46239661D+03
400.00	0.7183209716	-.49490029D+03
369.23	0.7201288772	-.52555077D+03
342.86	0.7218818250	-.55446212D+03
320.00	0.7234990325	-.58141693D+03
300.00	0.7250744818	-.60660310D+03
282.35	0.7265059102	-.62979666D+03
266.67	0.7278242548	-.65110370D+03
252.63	0.7290695439	-.67078952D+03
240.00	0.7301885124	-.68863197D+03
228.57	0.7311993372	-.70481140D+03
218.18	0.7322154229	-.71954260D+03
208.70	0.7330304848	-.73282061D+03
200.00	0.7337810565	-.74458040D+03
192.00	0.7345298414	-.75543351D+03
0.00	-.1000000015	0.00000000D+00
0.00	0.8000000000	0.00000000D+00
10000.00	0.8000191988	-.30681396D+02
4800.00	0.8001052172	-.63773645D+02
2400.00	0.8004300740	-.12606269D+03
1600.00	0.8009348636	-.18585431D+03
1200.00	0.8016002523	-.24249686D+03
960.00	0.8023809147	-.29584065D+03
800.00	0.8032480578	-.34600653D+03
685.71	0.8041637766	-.39326728D+03
600.00	0.8051158671	-.43790963D+03
533.33	0.8060639045	-.48006156D+03
480.00	0.8069953576	-.51994434D+03
436.36	0.8079208534	-.55766216D+03
400.00	0.8087931560	-.59308402D+03
369.23	0.8096378575	-.62653343D+03
342.86	0.8104395633	-.65762123D+03
320.00	0.8111888032	-.68662301D+03
300.00	0.8118968241	-.71341246D+03
282.35	0.8125327986	-.73807449D+03
266.67	0.8131717479	-.76090550D+03
252.63	0.8137090888	-.78169265D+03
240.00	0.8142609234	-.80064763D+03
228.57	0.8147121445	-.81773758D+03
218.18	0.8151553569	-.83320242D+03
208.70	0.8155822734	-.84720934D+03
200.00	0.8158777997	-.85958446D+03
192.00	0.8162378428	-.87086758D+03
0.00	-.1000000015	0.00000000D+00
0.00	0.9000000000	0.00000000D+00
10000.00	0.9000042133	-.38832744D+02
4800.00	0.9000274822	-.80541468D+02
2400.00	0.9001174577	-.15867412D+03
1600.00	0.9002596836	-.23245866D+03
1200.00	0.9004440929	-.30099906D+03
960.00	0.9006573880	-.36415826D+03
800.00	0.9008931483	-.42228179D+03
685.71	0.9011409883	-.47608498D+03
600.00	0.9013927591	-.52601910D+03
533.33	0.9016483215	-.57252243D+03
480.00	0.9018948020	-.61606051D+03
436.36	0.9021386621	-.65679721D+03
400.00	0.9023795183	-.69490371D+03
369.23	0.9025983237	-.73051219D+03
342.86	0.9028081134	-.76360316D+03
320.00	0.9030125104	-.79424539D+03
300.00	0.9032160983	-.82255567D+03
282.35	0.9033929017	-.84859437D+03
266.67	0.9035539256	-.87249004D+03
252.63	0.9037235766	-.89424508D+03
240.00	0.9038645864	-.91401345D+03
228.57	0.9039887738	-.93181009D+03
218.18	0.9041396565	-.94799363D+03
208.70	0.9042282073	-.96257124D+03
200.00	0.9043787097	-.97554191D+03
192.00	0.9044517460	-.98737301D+03
0.00	-.1000000015	0.00000000D+00
0.00	1.0000000000	0.00000000D+00
10000.00	1.0000000000	-.47929638D+02
4800.00	1.0000000000	-.99321828D+02
2400.00	1.0000000000	-.19482657D+03
1600.00	1.0000000000	-.28377507D+03
1200.00	1.0000000000	-.36482775D+03
960.00	1.0000000000	-.43804226D+03
800.00	1.0000000000	-.50410516D+03
685.71	1.0000000000	-.56403561D+03
600.00	1.0000000000	-.61882046D+03
533.33	1.0000000000	-.66936523D+03
480.00	1.0000000000	-.71623898D+03
436.36	1.0000000000	-.75952712D+03
400.00	1.0000000000	-.79994272D+03
369.23	1.0000000000	-.83743453D+03
342.86	1.0000000000	-.87224855D+03
320.00	1.0000000000	-.90429523D+03
300.00	1.0000000000	-.93389175D+03
282.35	1.0000000000	-.96114700D+03
266.67	1.0000000000	-.98584475D+03
252.63	1.0000000000	-.10085343D+04
240.00	1.0000000000	-.10291283D+04
228.57	1.0000000000	-.10475568D+04
218.18	1.0000000000	-.10644155D+04
208.70	1.0000000000	-.10794245D+04
200.00	1.0000000000	-.10930353D+04
192.00	1.0000000000	-.11051913D+04
0.00	-.1000000015	0.00000000D+00
