# Supplementary material for: Cluster-Based Thermodynamics of Interacting Dice in a Lattice
Source: Entropy (Basel). 2020 Oct 1;22(10):1111. doi: 10.3390/e22101111 (PMC7597232; doi:10.3390/e22101111)
Supplement: Supplementary file 1 [file entropy-22-01111-s001.zip › Supplementary Files/Data/PielenS30Diagram.k]

0.00	0.0000000000	0.00000000D+00
10000.00	0.0000000000	0.00000000D+00
4800.00	0.0000000000	0.00000000D+00
2400.00	0.0000000000	0.00000000D+00
1600.00	0.0000000000	0.00000000D+00
1200.00	0.0000000000	0.00000000D+00
960.00	0.0000000000	0.00000000D+00
800.00	0.0000000000	0.00000000D+00
685.71	0.0000000000	0.00000000D+00
600.00	0.0000000000	0.00000000D+00
533.33	0.0000000000	0.00000000D+00
480.00	0.0000000000	0.00000000D+00
436.36	0.0000000000	0.00000000D+00
400.00	0.0000000000	0.00000000D+00
369.23	0.0000000000	0.00000000D+00
342.86	0.0000000000	0.00000000D+00
320.00	0.0000000000	0.00000000D+00
300.00	0.0000000000	0.00000000D+00
282.35	0.0000000000	0.00000000D+00
266.67	0.0000000000	0.00000000D+00
252.63	0.0000000000	0.00000000D+00
240.00	0.0000000000	0.00000000D+00
228.57	0.0000000000	0.00000000D+00
218.18	0.0000000000	0.00000000D+00
208.70	0.0000000000	0.00000000D+00
200.00	0.0000000000	0.00000000D+00
192.00	0.0000000000	0.00000000D+00
0.00	-.1000000015	0.00000000D+00
0.00	0.1000000000	0.00000000D+00
10000.00	0.1000295194	-.48124553D+00
4800.00	0.1002296939	-.10091537D+01
2400.00	0.1010880184	-.20671673D+01
1600.00	0.1025477755	-.32234842D+01
1200.00	0.1046904793	-.45405850D+01
960.00	0.1075387547	-.60586812D+01
800.00	0.1111871431	-.78361053D+01
685.71	0.1157068679	-.99150044D+01
600.00	0.1211753667	-.12349214D+02
533.33	0.1276722173	-.15163170D+02
480.00	0.1352562172	-.18400066D+02
436.36	0.1438186931	-.22032006D+02
400.00	0.1533162224	-.26030320D+02
369.23	0.1638291747	-.30419539D+02
342.86	0.1749301328	-.35060675D+02
320.00	0.1867618497	-.39985683D+02
300.00	0.1987288140	-.44956457D+02
282.35	0.2111197697	-.50109084D+02
266.67	0.2234790556	-.55246146D+02
252.63	0.2358420625	-.60334554D+02
240.00	0.2474934460	-.65137133D+02
228.57	0.2588092314	-.69835367D+02
218.18	0.2698099990	-.74350388D+02
208.70	0.2800804810	-.78510926D+02
200.00	0.2895463550	-.82514436D+02
192.00	0.2989255979	-.86217744D+02
0.00	-.1000000015	0.00000000D+00
0.00	0.2000000000	0.00000000D+00
10000.00	0.2000744418	-.19229941D+01
4800.00	0.2004176974	-.40278115D+01
2400.00	0.2017670431	-.81978515D+01
1600.00	0.2040409230	-.12676659D+02
1200.00	0.2072243404	-.17585691D+02
960.00	0.2113801705	-.23056500D+02
800.00	0.2165256233	-.29158569D+02
685.71	0.2226020393	-.35946818D+02
600.00	0.2296814741	-.43508900D+02
533.33	0.2376669940	-.51746141D+02
480.00	0.2463986677	-.60645767D+02
436.36	0.2557678985	-.70037215D+02
400.00	0.2656246575	-.79857571D+02
369.23	0.2758975345	-.89959923D+02
342.86	0.2862939524	-.10016553D+03
320.00	0.2968272683	-.11035420D+03
300.00	0.3072613035	-.12042472D+03
282.35	0.3174222776	-.13008382D+03
266.67	0.3271630536	-.13949416D+03
252.63	0.3369580422	-.14844488D+03
240.00	0.3458943356	-.15681335D+03
228.57	0.3544683992	-.16472105D+03
218.18	0.3630826911	-.17212174D+03
208.70	0.3708366193	-.17895136D+03
200.00	0.3795965910	-.18581839D+03
192.00	0.3867287313	-.19156959D+03
0.00	-.1000000015	0.00000000D+00
0.00	0.3000000000	0.00000000D+00
10000.00	0.3000964208	-.43224371D+01
4800.00	0.3004848608	-.90419678D+01
2400.00	0.3020063455	-.18315509D+02
1600.00	0.3045363013	-.28047006D+02
1200.00	0.3080651074	-.38414929D+02
960.00	0.3125127996	-.49553642D+02
800.00	0.3179246757	-.61589506D+02
685.71	0.3240915934	-.74400482D+02
600.00	0.3310180966	-.88065321D+02
533.33	0.3385563274	-.10241005D+03
480.00	0.3465598667	-.11727954D+03
436.36	0.3549364773	-.13251438D+03
400.00	0.3635095984	-.14789968D+03
369.23	0.3722253107	-.16318474D+03
342.86	0.3809072676	-.17823194D+03
320.00	0.3895896049	-.19290988D+03
300.00	0.3980603662	-.20705038D+03
282.35	0.4064039207	-.22045482D+03
266.67	0.4145525422	-.23330524D+03
252.63	0.4225871765	-.24545580D+03
240.00	0.4303526351	-.25666473D+03
228.57	0.4383159573	-.26735092D+03
218.18	0.4470697674	-.27746092D+03
208.70	0.4559684699	-.28710098D+03
200.00	0.4696848144	-.29787387D+03
192.00	0.4868117950	-.30957971D+03
0.00	-.1000000015	0.00000000D+00
0.00	0.4000000000	0.00000000D+00
10000.00	0.4000889052	-.76894740D+01
4800.00	0.4004778750	-.16042502D+02
2400.00	0.4019614972	-.32324864D+02
1600.00	0.4043902569	-.49074349D+02
1200.00	0.4077184943	-.66450481D+02
960.00	0.4118561354	-.84550414D+02
800.00	0.4167151804	-.10340705D+03
685.71	0.4222095744	-.12295184D+03
600.00	0.4282012798	-.14306719D+03
533.33	0.4345615010	-.16353775D+03
480.00	0.4412216274	-.18421446D+03
436.36	0.4480968590	-.20485431D+03
400.00	0.4550917582	-.22524349D+03
369.23	0.4621535230	-.24517325D+03
342.86	0.4692390000	-.26451058D+03
320.00	0.4764010640	-.28314567D+03
300.00	0.4836027860	-.30092952D+03
282.35	0.4908336820	-.31778115D+03
266.67	0.4982092780	-.33365339D+03
252.63	0.5062424231	-.34892076D+03
240.00	0.5142898433	-.36353921D+03
228.57	0.5263359271	-.37906991D+03
218.18	0.5464109102	-.39810106D+03
208.70	0.5605333882	-.41328375D+03
200.00	0.5718695605	-.42558403D+03
192.00	0.5808363540	-.43552023D+03
0.00	-.1000000015	0.00000000D+00
0.00	0.5000000000	0.00000000D+00
10000.00	0.5000772962	-.11988729D+02
4800.00	0.5004107672	-.25023262D+02
2400.00	0.5016851566	-.50157261D+02
1600.00	0.5037758004	-.75540962D+02
1200.00	0.5065743384	-.10123443D+03
960.00	0.5099916151	-.12721320D+03
800.00	0.5139495460	-.15350974D+03
685.71	0.5183388482	-.18001234D+03
600.00	0.5230560979	-.20656985D+03
533.33	0.5280425408	-.23297351D+03
480.00	0.5332511345	-.25919829D+03
436.36	0.5386207518	-.28482044D+03
400.00	0.5441438101	-.30991634D+03
369.23	0.5498058323	-.33406317D+03
342.86	0.5556878770	-.35741546D+03
320.00	0.5618044403	-.37982601D+03
300.00	0.5682152734	-.40123558D+03
282.35	0.5754460658	-.42213797D+03
266.67	0.5835838574	-.44240255D+03
252.63	0.5988083314	-.46829318D+03
240.00	0.6161542504	-.49542307D+03
228.57	0.6299259193	-.51483955D+03
218.18	0.6383354988	-.53000002D+03
208.70	0.6466623940	-.54218318D+03
200.00	0.6510731630	-.55232766D+03
192.00	0.6560933014	-.56057851D+03
0.00	-.1000000015	0.00000000D+00
0.00	0.6000000000	0.00000000D+00
10000.00	0.6000548786	-.17279782D+02
4800.00	0.6003058353	-.35975482D+02
2400.00	0.6012902484	-.71755073D+02
1600.00	0.6028686423	-.10726090D+03
1200.00	0.6049597008	-.14233334D+03
960.00	0.6074741624	-.17690781D+03
800.00	0.6103687455	-.21102648D+03
685.71	0.6135325737	-.24446868D+03
600.00	0.6169417612	-.27738137D+03
533.33	0.6205506744	-.30955667D+03
480.00	0.6243586982	-.34086386D+03
436.36	0.6283159475	-.37135394D+03
400.00	0.6325530423	-.40083222D+03
369.23	0.6370788037	-.42941656D+03
342.86	0.6419952622	-.45702211D+03
320.00	0.6475327462	-.48406170D+03
300.00	0.6542102857	-.51120455D+03
282.35	0.6681706619	-.54990040D+03
266.67	0.6838012356	-.58739255D+03
252.63	0.6939575154	-.61275707D+03
240.00	0.7029136362	-.63231645D+03
228.57	0.7083780804	-.64752989D+03
218.18	0.7132202182	-.65963972D+03
208.70	0.7183947828	-.66973737D+03
200.00	0.7209331068	-.67781258D+03
192.00	0.7244500699	-.68535716D+03
0.00	-.1000000015	0.00000000D+00
0.00	0.7000000000	0.00000000D+00
10000.00	0.7000434469	-.23496580D+02
4800.00	0.7002052063	-.48881773D+02
2400.00	0.7008472093	-.97085508D+02
1600.00	0.7018603447	-.14401770D+03
1200.00	0.7031949717	-.18941891D+03
960.00	0.7048060361	-.23316146D+03
800.00	0.7066297088	-.27521164D+03
685.71	0.7086394825	-.31572406D+03
600.00	0.7107977025	-.35478442D+03
533.33	0.7131249778	-.39247095D+03
480.00	0.7156532428	-.42890903D+03
436.36	0.7184125082	-.46428875D+03
400.00	0.7215176962	-.49869383D+03
369.23	0.7250513449	-.53257016D+03
342.86	0.7293976937	-.56680604D+03
320.00	0.7369532976	-.61027625D+03
300.00	0.7514381114	-.67270301D+03
282.35	0.7608161632	-.71044899D+03
266.67	0.7674937382	-.73504171D+03
252.63	0.7731346743	-.75350543D+03
240.00	0.7772736563	-.76813161D+03
228.57	0.7810152440	-.77958800D+03
218.18	0.7838907844	-.78927841D+03
208.70	0.7863071184	-.79741725D+03
200.00	0.7890764263	-.80459155D+03
192.00	0.7910979692	-.81068448D+03
0.00	-.1000000015	0.00000000D+00
0.00	0.8000000000	0.00000000D+00
10000.00	0.8000137149	-.30708036D+02
4800.00	0.8001033638	-.63730828D+02
2400.00	0.8004298707	-.12603897D+03
1600.00	0.8009367220	-.18577353D+03
1200.00	0.8016006328	-.24235102D+03
960.00	0.8024031906	-.29558558D+03
800.00	0.8033165483	-.34572731D+03
685.71	0.8043190490	-.39324678D+03
600.00	0.8054370840	-.43845933D+03
533.33	0.8066667304	-.48182803D+03
480.00	0.8080635327	-.52377124D+03
436.36	0.8097238830	-.56495876D+03
400.00	0.8117296431	-.60628082D+03
369.23	0.8145113907	-.65061948D+03
342.86	0.8233853180	-.74362866D+03
320.00	0.8312484379	-.80653671D+03
300.00	0.8365732655	-.84136037D+03
282.35	0.8408883306	-.86441014D+03
266.67	0.8444824180	-.88113792D+03
252.63	0.8475863018	-.89390670D+03
240.00	0.8503294559	-.90421254D+03
228.57	0.8526539655	-.91290141D+03
218.18	0.8544929352	-.92006624D+03
208.70	0.8568888670	-.92650692D+03
200.00	0.8584286543	-.93143262D+03
192.00	0.8598784306	-.93635134D+03
0.00	-.1000000015	0.00000000D+00
0.00	0.9000000000	0.00000000D+00
10000.00	0.9000045181	-.38834096D+02
4800.00	0.9000282213	-.80573837D+02
2400.00	0.9001176355	-.15863045D+03
1600.00	0.9002623243	-.23230998D+03
1200.00	0.9004455427	-.30074368D+03
960.00	0.9006686992	-.36389528D+03
800.00	0.9009220214	-.42227410D+03
685.71	0.9012118252	-.47687826D+03
600.00	0.9015408323	-.52850113D+03
533.33	0.9019284078	-.57811994D+03
480.00	0.9024246098	-.62724818D+03
436.36	0.9030550474	-.67761268D+03
400.00	0.9040769908	-.73743531D+03
369.23	0.9088975102	-.90345172D+03
342.86	0.9119902038	-.95999287D+03
320.00	0.9145077677	-.98928472D+03
300.00	0.9166414434	-.10075162D+04
282.35	0.9186103595	-.10205373D+04
266.67	0.9202868129	-.10300989D+04
252.63	0.9219638439	-.10378018D+04
240.00	0.9233040156	-.10439630D+04
228.57	0.9245899452	-.10493076D+04
218.18	0.9257751130	-.10535846D+04
208.70	0.9268909012	-.10574239D+04
200.00	0.9277643840	-.10608103D+04
192.00	0.9286782936	-.10638476D+04
0.00	-.1000000015	0.00000000D+00
0.00	1.0000000000	0.00000000D+00
10000.00	1.0000000000	-.47930488D+02
4800.00	1.0000000000	-.99311888D+02
2400.00	1.0000000000	-.19475273D+03
1600.00	1.0000000000	-.28360025D+03
1200.00	1.0000000000	-.36458235D+03
960.00	1.0000000000	-.43799909D+03
800.00	1.0000000000	-.50485852D+03
685.71	1.0000000000	-.56679844D+03
600.00	1.0000000000	-.62567445D+03
533.33	1.0000000000	-.68393255D+03
480.00	1.0000000000	-.74505051D+03
436.36	1.0000000000	-.83678487D+03
400.00	1.0000000000	-.11370793D+04
369.23	1.0000000000	-.11729153D+04
342.86	1.0000000000	-.11866332D+04
320.00	1.0000000000	-.11927078D+04
300.00	1.0000000000	-.11960493D+04
282.35	1.0000000000	-.11977469D+04
266.67	1.0000000000	-.11986829D+04
252.63	1.0000000000	-.11992158D+04
240.00	1.0000000000	-.11995411D+04
228.57	1.0000000000	-.11997218D+04
218.18	1.0000000000	-.11998321D+04
208.70	1.0000000000	-.11999021D+04
200.00	1.0000000000	-.11999388D+04
192.00	1.0000000000	-.11999637D+04
0.00	-.1000000015	0.00000000D+00
