# Supplementary material for: Cluster-Based Thermodynamics of Interacting Dice in a Lattice
Source: Entropy (Basel). 2020 Oct 1;22(10):1111. doi: 10.3390/e22101111 (PMC7597232; doi:10.3390/e22101111)
Supplement: Supplementary file 1 [file entropy-22-01111-s001.zip › Supplementary Files/DicePaperSupplementary.aux]

\relax 
\providecommand\hyper@newdestlabel[2]{}
\bibstyle{Definitions/mdpi}
\providecommand\HyperFirstAtBeginDocument{\AtBeginDocument}
\HyperFirstAtBeginDocument{\ifx\hyper@anchor\@undefined
\global\let\oldcontentsline\contentsline
\gdef\contentsline#1#2#3#4{\oldcontentsline{#1}{#2}{#3}}
\global\let\oldnewlabel\newlabel
\gdef\newlabel#1#2{\newlabelxx{#1}#2}
\gdef\newlabelxx#1#2#3#4#5#6{\oldnewlabel{#1}{{#2}{#3}}}
\AtEndDocument{\ifx\hyper@anchor\@undefined
\let\contentsline\oldcontentsline
\let\newlabel\oldnewlabel
\fi}
\fi}
\global\let\hyper@last\relax 
\gdef\HyperFirstAtBeginDocument#1{#1}
\providecommand\HyField@AuxAddToFields[1]{}
\providecommand\HyField@AuxAddToCoFields[2]{}
\newlabel{Sec:Consistency}{{1}{1}{Thermodynamic Consistency Check\label {Sec:Consistency}}{section.1}{}}
\@writefile{toc}{\contentsline {section}{\numberline {1}Thermodynamic Consistency Check}{1}{section.1}\protected@file@percent }
\newlabel{eq:GibbsHelmholtz}{{1}{1}{Thermodynamic Consistency Check\label {Sec:Consistency}}{equation.1.1}{}}
\@writefile{toc}{\contentsline {section}{\numberline {2}Monte-Carlo Simulations}{1}{section.2}\protected@file@percent }
\@writefile{lot}{\contentsline {table}{\numberline {S1}{\ignorespaces Results from Monte-Carlo simulations: $U/(N\tmspace  +\thinmuskip {.1667em}R)$ [K] of the two-component system $\lbrace  \textmd  {Stretched} + \textmd  {Inert} \rbrace  $ at different temperatures, $T$ [K], and molar fractions of the Stretched component, $x_{\textmd  {s}}$ [mol/mol]. $U$ \dots  internal energy [J]; $N$ \dots  mole number [mol]; $R$ \dots  universal gas constant $ \textmd  {[J K}^{-1}\textmd  {mol}^{-1}\textmd  {]}$. \relax }}{2}{table.caption.1}\protected@file@percent }
\providecommand*\caption@xref[2]{\@setref\relax\@undefined{#1}}
\newlabel{table:S1}{{S1}{2}{Results from Monte-Carlo simulations: $U/(N\,R)$ [K] of the two-component system $\lbrace \textmd {Stretched} + \textmd {Inert} \rbrace $ at different temperatures, $T$ [K], and molar fractions of the Stretched component, $x_{\textmd {s}}$ [mol/mol]. $U$ \dots internal energy [J]; $N$ \dots mole number [mol]; $R$ \dots universal gas constant $ \textmd {[J K}^{-1}\textmd {mol}^{-1}\textmd {]}$. \relax }{table.caption.1}{}}
\@writefile{lot}{\contentsline {table}{\numberline {S2}{\ignorespaces Results from Monte-Carlo simulations: $U/(N\tmspace  +\thinmuskip {.1667em}R)$ [K] \tmspace  +\thinmuskip {.1667em} of the two-component system $\lbrace  \textmd  {Angled} + \textmd  {Inert} \rbrace  $ at different temperatures, $T$ [K], and molar fractions of the Angled component, $x_{\textmd  {a}}$ [mol/mol]. $U$ \dots  internal energy [J]; $N$ \dots  mole number [mol]; $R$ \dots  universal gas constant $ \textmd  {[J K}^{-1}\textmd  {mol}^{-1}\textmd  {]}$.\relax }}{3}{table.caption.2}\protected@file@percent }
\newlabel{table:S2}{{S2}{3}{Results from Monte-Carlo simulations: $U/(N\,R)$ [K] \, of the two-component system $\lbrace \textmd {Angled} + \textmd {Inert} \rbrace $ at different temperatures, $T$ [K], and molar fractions of the Angled component, $x_{\textmd {a}}$ [mol/mol]. $U$ \dots internal energy [J]; $N$ \dots mole number [mol]; $R$ \dots universal gas constant $ \textmd {[J K}^{-1}\textmd {mol}^{-1}\textmd {]}$.\relax }{table.caption.2}{}}
\newlabel{LastPage}{{}{3}{}{page.3}{}}
\xdef\lastpage@lastpage{3}
\xdef\lastpage@lastpageHy{3}
\expandafter\ifx\csname c@page@totc\endcsname\relax\newcounter{page@totc}\fi\setcounter{page@totc}{4}
