# Supplementary material for: Cluster-Based Thermodynamics of Interacting Dice in a Lattice
Source: Entropy (Basel). 2020 Oct 1;22(10):1111. doi: 10.3390/e22101111 (PMC7597232; doi:10.3390/e22101111)
Supplement: Supplementary file 1 [file entropy-22-01111-s001.zip › Supplementary Files/DicePaperSupplementary.out]

\BOOKMARK [1][]{section.1}{\376\377\000T\000h\000e\000r\000m\000o\000d\000y\000n\000a\000m\000i\000c\000\040\000C\000o\000n\000s\000i\000s\000t\000e\000n\000c\000y\000\040\000C\000h\000e\000c\000k}{}% 1
\BOOKMARK [1][]{section.2}{\376\377\000M\000o\000n\000t\000e\000-\000C\000a\000r\000l\000o\000\040\000S\000i\000m\000u\000l\000a\000t\000i\000o\000n\000s}{}% 2
