# Supplementary material for: Cluster-Based Thermodynamics of Interacting Dice in a Lattice
Source: Entropy (Basel). 2020 Oct 1;22(10):1111. doi: 10.3390/e22101111 (PMC7597232; doi:10.3390/e22101111)
Supplement: Supplementary file 1 [file entropy-22-01111-s001.zip › Supplementary Files/DicePaperSupplementary.tex]

%
% MDPI_template.zip, downloaded 2020 04 03
%
\input{commands}
%
%  LaTeX support: latex@mdpi.com 
%  In case you need support, please attach all files that are necessary for compiling as well as the log file, and specify the details of your LaTeX setup (which operating system and LaTeX version / tools you are using).

%=================================================================
\documentclass[entropy,supfile,submit,moreauthors,pdftex]{Definitions/mdpi} 

% If you would like to post an early version of this manuscript as a preprint, you may use preprint as the journal and change 'submit' to 'accept'. The document class line would be, e.g., \documentclass[preprints,article,accept,moreauthors,pdftex]{mdpi}. This is especially recommended for submission to arXiv, where line numbers should be removed before posting. For preprints.org, the editorial staff will make this change immediately prior to posting.

%--------------------
% Class Options:
%--------------------
%----------
% journal
%----------
% Choose between the following MDPI journals:
% acoustics, actuators, addictions, admsci, aerospace, agriculture, agriengineering, agronomy, ai, algorithms, allergies, animals, antibiotics, antibodies, antioxidants, applmech, applnano, applsci, arts, asc, asi, atmosphere, atoms, automation, axioms, batteries, bdcc, behavsci , beverages, bioengineering, biology, biomedicines, biomimetics, biomolecules, biosensors, bloods, brainsci, breath, buildings, cancers, carbon , catalysts, cells, ceramics, challenges, chemengineering, chemistry, chemosensors, children, civileng, cleantechnol, climate, clockssleep, cmd, coatings, colloids, computation, computers, condensedmatter, cosmetics, cryptography, crystals, dairy, data, dentistry, designs , diagnostics, diseases, diversity, drones, econometrics, economies, education, ejbc, ejihpe, electricity, electrochem, electronicmat, electronics, endocrines, energies, entropy, environments, epidemiologia, epigenomes, est, fermentation, fibers, fire, fishes, fluids, foods, forecasting, forests, fractalfract, fuels, futureinternet, futurephys, galaxies, games, gardens, gastrointestdisord, gels, genealogy, genes, geohazards, geosciences, geriatrics, hazardousmatters, healthcare, hearts, heritage, highthroughput, horticulturae, humanities, hydrology, ijerph, ijfs, ijgi, ijms, ijtpp, informatics, information, infrastructures, inorganics, insects, instruments, inventions, iot, j, jcdd, jce, jcm, jcp, jcs, jdb, jfb, jfmk, jimaging, jintelligence, jlpea, jmmp, jmse, jne, jnt, jof, joitmc, journalmedia, jpm, jrfm, jsan, land, languages, laws, life, literature, logistics, lubricants, machines, magnetochemistry, make, marinedrugs, materials, mathematics, mca, medicina, medicines, medsci, membranes, metabolites, metals, microarrays, micromachines, microorganisms, minerals, modelling, molbank, molecules, mps, mti, nanomaterials, ncrna, ijns, neurosci, neuroglia, nitrogen, notspecified, nutrients, obesities, oceans, ohbm, osteology, optics, organics, particles, pathogens, pharmaceuticals, pharmaceutics, pharmacy, philosophies, photonics, physics, plants, plasma, pollutants, polymers, polysaccharides, preprints , proceedings, processes, prosthesis, proteomes, psych, psychiatryint, publications, quantumrep, quaternary, qubs, reactions, recycling, religions, remotesensing, reprodmed, reports, resources, risks, robotics, safety, sci, scipharm, sensors, separations, sexes, signals, sinusitis, skins, smartcities, sna, societies, socsci, soilsystems, sports, standards, stats, surfaces, surgeries, suschem, sustainability, world, symmetry, systems, technologies, telecom, test, tourismhosp, toxics, toxins, transplantology, tropicalmed, universe, urbansci, vaccines, vehicles, vetsci, vibration, viruses, vision, water, wem, wevj

%---------
% article
%---------
% The default type of manuscript is "article", but can be replaced by: 
% abstract, addendum, article, benchmark, book, bookreview, briefreport, casereport, changes, comment, commentary, communication, conceptpaper, conferenceproceedings, correction, conferencereport, expressionofconcern, extendedabstract, meetingreport, creative, datadescriptor, discussion, editorial, essay, erratum, hypothesis, interestingimages, letter, meetingreport, newbookreceived, obituary, opinion, projectreport, reply, retraction, review, perspective, protocol, shortnote, supfile, technicalnote, viewpoint
% supfile = supplementary materials

%----------
% submit
%----------
% The class option "submit" will be changed to "accept" by the Editorial Office when the paper is accepted. This will only make changes to the frontpage (e.g., the logo of the journal will get visible), the headings, and the copyright information. Also, line numbering will be removed. Journal info and pagination for accepted papers will also be assigned by the Editorial Office.

%------------------
% moreauthors
%------------------
% If there is only one author the class option oneauthor should be used. Otherwise use the class option moreauthors.

%---------
% pdftex
%---------
% The option pdftex is for use with pdfLaTeX. If eps figures are used, remove the option pdftex and use LaTeX and dvi2pdf.

%=================================================================
\firstpage{1} 
\makeatletter 
\setcounter{page}{\@firstpage} 
\makeatother
\pubvolume{xx}
\issuenum{1}
\articlenumber{5}
\pubyear{2020}
\copyrightyear{2020}
%\externaleditor{Academic Editor: name}
\history{Received: date; Accepted: date; Published: date}
%\updates{yes} % If there is an update available, un-comment this line

%% MDPI internal command: uncomment if new journal that already uses continuous page numbers 
%\continuouspages{yes}

%------------------------------------------------------------------
% The following line should be uncommented if the LaTeX file is uploaded to arXiv.org
%\pdfoutput=1

%=================================================================
% Add packages and commands here. The following packages are loaded in our class file: fontenc, inputenc, calc, indentfirst, fancyhdr, graphicx,epstopdf, lastpage, ifthen, lineno, float, amsmath, setspace, enumitem, mathpazo, booktabs, titlesec, etoolbox, tabto, xcolor, soul, multirow, microtype, tikz, totcount, amsthm, hyphenat, natbib, hyperref, footmisc, url, geometry, newfloat, caption

%=================================================================
%% Please use the following mathematics environments: Theorem, Lemma, Corollary, Proposition, Characterization, Property, Problem, Example, ExamplesandDefinitions, Hypothesis, Remark, Definition, Notation, Assumption
%% For proofs, please use the proof environment (the amsthm package is loaded by the MDPI class).

%=================================================================
% Full title of the paper (Capitalized)
%\Title{Entropy of Lattice Systems comprising Interacting, Dice-like Molecules}
%\Title{Entropy of Interacting Dice-like Molecules in a Lattice}
%\Title{Entropy of Interacting Dice in a Lattice}
\Title{Cluster-based Entropy of Interacting Dice in a Lattice}

% Author Orchid ID: enter ID or remove command
\newcommand{\orcidauthorA}{0000-0003-1577-7106} % Add \orcidA{} behind the author's name
%\newcommand{\orcidauthorB}{0000-0000-000-000X} % Add \orcidB{} behind the author's name
\newcommand{\orcidauthorB}{0000-0001-9687-106X} % Add \orcidB{} behind the author's name

% Authors, for the paper (add full first names)
\Author{Christoph Mayer \orcidA{}, and Thomas Wallek \orcidB{}}

% Authors, for metadata in PDF
\AuthorNames{Christoph Mayer, and Thomas Wallek}

% Affiliations / Addresses (Add [1] after \address if there is only one affiliation.)
\address{%
$^{1}$ \quad Graz University of Technology, Institute of Chemical Engineering and Environmental Technology; cmayer@tugraz.at\\
$^{1}$ \quad Graz University of Technology, Institute of Chemical Engineering and Environmental Technology; thomas.wallek@tugraz.at}

% Contact information of the corresponding author
\corres{Correspondence: thomas.wallek@tugraz.at; Tel.: +43(0)316 873 7966}

% Current address and/or shared authorship
\firstnote{These authors contributed equally to this work.} 
%\secondnote{Current address: Affiliation 3}
% The commands \thirdnote{} till \eighthnote{} are available for further notes

%\simplesumm{} % Simple summary

%\conference{} % An extended version of a conference paper

% Abstract (Do not insert blank lines, i.e. \\) 
%\abstract{A single paragraph of about 200 words maximum. For research articles, abstracts should give a pertinent overview of the work. We strongly encourage authors to use the following style of structured abstracts, but without headings: (1) Background: Place the question addressed in a broad context and highlight the purpose of the study; (2) Methods: Describe briefly the main methods or treatments applied; (3) Results: Summarize the article's main findings; and (4) Conclusion: Indicate the main conclusions or interpretations. The abstract should be an objective representation of the article, it must not contain results which are not presented and substantiated in the main text and should not exaggerate the main conclusions.}

% Keywords
% (list three to ten pertinent keywords specific to the article, yet reasonably common within the subject discipline.)

%
\begin{document}
%
%
\section{Thermodynamic Consistency Check\label{Sec:Consistency}}
%
The thermodynamic consistency of the model developed in this work was proven using the Gibbs-Helmholtz equation
\begin{equation} 
\label{eq:GibbsHelmholtz}  
\left( \frac{\partial \frac{A}{T}}{\partial T} \right)_{V,x_i} = - \frac{U}{T^2}\ ,
\end{equation} 
where $A$ denotes the Helmholtz free energy, $T$, the temperature, $U$, the internal energy, $V$, the volume, and $x_i$, the global molar fractions.

Because the model is not formulated in terms of an explicit solution, the consistency check was performed numerically for constant values of the global composition and interaction energies. Because of the shape of $A/T$ over $1/T$, a 9th degree polynomial was fitted to it and used to determine the derivative at the investigated temperatures. 
For the model developed, \autoref{eq:GibbsHelmholtz} is fulfilled to a degree that approaches computational accuracy.
%
\section{Monte-Carlo Simulations}
%
The Monte Carlo data for the internal energy were directly obtained from simulations of six-sided dice in a simple cubic lattice with an edge length of 30 sites, using the classical Metropolis algorithm as a basis. 

The calculations were started from a random configuration of the dice in the lattice and were conducted with 100 initial loops for equilibration of the system, followed by 100 loops for evaluation in terms of averaging of the internal energy. Each of these equilibration and evaluation loops involved $10^{7}$ Monte-Carlo steps with one dice exchange and one dice rotation in each case. 

Results of the simulations at various temperatures and compositions are summarized in the following Tables \ref{table:S1} and \ref{table:S2}.
%
\begin{table}
\caption{Results from Monte-Carlo simulations: $U/(N\,R)$ [K] of the two-component system $\lbrace \textmd{Stretched} + \textmd{Inert} \rbrace$ at different temperatures, $T$ [K], and molar fractions of the Stretched component, $x_{\textmd{s}}$ [mol/mol]. $U$ \dots internal energy [J]; $N$ \dots mole number [mol]; $R$ \dots universal gas constant $ \textmd{[J K}^{-1}\textmd{mol}^{-1}\textmd{]}$. \label{table:S1}}
\begin{center}\begin{tabular}{rrrrrrr}
\multicolumn{1}{c}{$T$ [K]} & \multicolumn{1}{c}{$x_{\textmd{s}}=0.0$} & \multicolumn{1}{c}{$x_{\textmd{s}}=0.1$} & \multicolumn{1}{c}{$x_{\textmd{s}}=0.2$} & \multicolumn{1}{c}{$x_{\textmd{s}}=0.3$} & \multicolumn{1}{c}{$x_{\textmd{s}}=0.4$} & \multicolumn{1}{c}{$x_{\textmd{s}}=0.5$}\\ \hline
10000.00	& 0.0E+0 & -4.8124553E-1 & -1.9229941E+0 & -4.3224371E+0 & -7.6894740E+0 & -1.1988729E+1\\
4800.00	& 0.0E+0 & -1.0091537E+0 & -4.0278115E+0 & -9.0419678E+0 & -1.6042502E+1 & -2.5023262E+1\\
2400.00	& 0.0E+0 & -2.0671673E+0 & -8.1978515E+0 & -1.8315509E+1 & -3.2324864E+1 & -5.0157261E+1\\
1600.00	& 0.0E+0 & -3.2234842E+0 & -1.2676659E+1 & -2.8047006E+1 & -4.9074349E+1 & -7.5540962E+1\\
1200.00	& 0.0E+0 & -4.5405850E+0 & -1.7585691E+1 & -3.8414929E+1 & -6.6450481E+1 & -1.0123443E+2\\
960.00	& 0.0E+0 & -6.0586812E+0 & -2.3056500E+1 & -4.9553642E+1 & -8.4550414E+1 & -1.2721320E+2\\
800.00	& 0.0E+0 & -7.8361053E+0 & -2.9158569E+1 & -6.1589506E+1 & -1.0340705E+2 & -1.5350974E+2\\
685.71	& 0.0E+0 & -9.9150044E+0 & -3.5946818E+1 & -7.4400482E+1 & -1.2295184E+2 & -1.8001234E+2\\
600.00	& 0.0E+0 & -1.2349214E+1 & -4.3508900E+1 & -8.8065321E+1 & -1.4306719E+2 & -2.0656985E+2\\
533.33	& 0.0E+0 & -1.5163170E+1 & -5.1746141E+1 & -1.0241005E+2 & -1.6353775E+2 & -2.3297351E+2\\
480.00	& 0.0E+0 & -1.8400066E+1 & -6.0645767E+1 & -1.1727954E+2 & -1.8421446E+2 & -2.5919829E+2\\
436.36	& 0.0E+0 & -2.2032006E+1 & -7.0037215E+1 & -1.3251438E+2 & -2.0485431E+2 & -2.8482044E+2\\
400.00	& 0.0E+0 & -2.6030320E+1 & -7.9857571E+1 & -1.4789968E+2 & -2.2524349E+2 & -3.0991634E+2\\
369.23	& 0.0E+0 & -3.0419539E+1 & -8.9959923E+1 & -1.6318474E+2 & -2.4517325E+2 & -3.3406317E+2\\
342.86	& 0.0E+0 & -3.5060675E+1 & -1.0016553E+2 & -1.7823194E+2 & -2.6451058E+2 & -3.5741546E+2\\
320.00	& 0.0E+0 & -3.9985683E+1 & -1.1035420E+2 & -1.9290988E+2 & -2.8314567E+2 & -3.7982601E+2\\
300.00	& 0.0E+0 & -4.4956457E+1 & -1.2042472E+2 & -2.0705038E+2 & -3.0092952E+2 & -4.0123558E+2\\
282.35	& 0.0E+0 & -5.0109084E+1 & -1.3008382E+2 & -2.2045482E+2 & -3.1778115E+2 & -4.2213797E+2\\
266.67	& 0.0E+0 & -5.5246146E+1 & -1.3949416E+2 & -2.3330524E+2 & -3.3365339E+2 & -4.4240255E+2\\
252.63	& 0.0E+0 & -6.0334554E+1 & -1.4844488E+2 & -2.4545580E+2 & -3.4892076E+2 & -4.6829318E+2\\
240.00	& 0.0E+0 & -6.5137133E+1 & -1.5681335E+2 & -2.5666473E+2 & -3.6353921E+2 & -4.9542307E+2\\
228.57	& 0.0E+0 & -6.9835367E+1 & -1.6472105E+2 & -2.6735092E+2 & -3.7906991E+2 & -5.1483955E+2\\
218.18	& 0.0E+0 & -7.4350388E+1 & -1.7212174E+2 & -2.7746092E+2 & -3.9810106E+2 & -5.3000002E+2\\
208.70	& 0.0E+0 & -7.8510926E+1 & -1.7895136E+2 & -2.8710098E+2 & -4.1328375E+2 & -5.4218318E+2\\
200.00	& 0.0E+0 & -8.2514436E+1 & -1.8581839E+2 & -2.9787387E+2 & -4.2558403E+2 & -5.5232766E+2\\
192.00	& 0.0E+0 & -8.6217744E+1 & -1.9156959E+2 & -3.0957971E+2 & -4.3552023E+2 & -5.6057851E+2
\end{tabular}\end{center}
\begin{center}\begin{tabular}{rrrrrr}
\multicolumn{1}{c}{$T$ [K]} & \multicolumn{1}{c}{$x_{\textmd{s}}=0.6$} & \multicolumn{1}{c}{$x_{\textmd{s}}=0.7$} & \multicolumn{1}{c}{$x_{\textmd{s}}=0.8$} & \multicolumn{1}{c}{$x_{\textmd{s}}=0.9$} & \multicolumn{1}{c}{$x_{\textmd{s}}=1.0$} \\ \hline
10000.00	& -1.7279782E+1 & -2.3496580E+1 & -3.0708036E+1 & -3.8834096E+1 & -4.7930488E+1\\
4800.00	& -3.5975482E+1 & -4.8881773E+1 & -6.3730828E+1 & -8.0573837E+1 & -9.9311888E+1\\
2400.00	& -7.1755073E+1 & -9.7085508E+1 & -1.2603897E+2 & -1.5863045E+2 & -1.9475273E+2\\
1600.00	& -1.0726090E+2 & -1.4401770E+2 & -1.8577353E+2 & -2.3230998E+2 & -2.8360025E+2\\
1200.00	& -1.4233334E+2 & -1.8941891E+2 & -2.4235102E+2 & -3.0074368E+2 & -3.6458235E+2\\
960.00	& -1.7690781E+2 & -2.3316146E+2 & -2.9558558E+2 & -3.6389528E+2 & -4.3799909E+2\\ 
800.00	& -2.1102648E+2 & -2.7521164E+2 & -3.4572731E+2 & -4.2227410E+2 & -5.0485852E+2\\
685.71	& -2.4446868E+2 & -3.1572406E+2 & -3.9324678E+2 & -4.7687826E+2 & -5.6679844E+2\\
600.00	& -2.7738137E+2 & -3.5478442E+2 & -4.3845933E+2 & -5.2850113E+2 & -6.2567445E+2\\
533.33	& -3.0955667E+2 & -3.9247095E+2 & -4.8182803E+2 & -5.7811994E+2 & -6.8393255E+2\\
480.00	& -3.4086386E+2 & -4.2890903E+2 & -5.2377124E+2 & -6.2724818E+2 & -7.4505051E+2\\
436.36	& -3.7135394E+2 & -4.6428875E+2 & -5.6495876E+2 & -6.7761268E+2 & -8.3678487E+2\\
400.00	& -4.0083222E+2 & -4.9869383E+2 & -6.0628082E+2 & -7.3743531E+2 & -1.1370793E+3\\
369.23	& -4.2941656E+2 & -5.3257016E+2 & -6.5061948E+2 & -9.0345172E+2 & -1.1729153E+3\\
342.86	& -4.5702211E+2 & -5.6680604E+2 & -7.4362866E+2 & -9.5999287E+2 & -1.1866332E+3\\
320.00	& -4.8406170E+2 & -6.1027625E+2 & -8.0653671E+2 & -9.8928472E+2 & -1.1927078E+3\\
300.00	& -5.1120455E+2 & -6.7270301E+2 & -8.4136037E+2 & -1.0075162E+3 & -1.1960493E+3\\
282.35	& -5.4990040E+2 & -7.1044899E+2 & -8.6441014E+2 & -1.0205373E+3 & -1.1977469E+3\\
266.67	& -5.8739255E+2 & -7.3504171E+2 & -8.8113792E+2 & -1.0300989E+3 & -1.1986829E+3\\
252.63	& -6.1275707E+2 & -7.5350543E+2 & -8.9390670E+2 & -1.0378018E+3 & -1.1992158E+3\\
240.00	& -6.3231645E+2 & -7.6813161E+2 & -9.0421254E+2 & -1.0439630E+3 & -1.1995411E+3\\
228.57	& -6.4752989E+2 & -7.7958800E+2 & -9.1290141E+2 & -1.0493076E+3 & -1.1997218E+3\\
218.18	& -6.5963972E+2 & -7.8927841E+2 & -9.2006624E+2 & -1.0535846E+3 & -1.1998321E+3\\
208.70	& -6.6973737E+2 & -7.9741725E+2 & -9.2650692E+2 & -1.0574239E+3 & -1.1999021E+3\\
200.00	& -6.7781258E+2 & -8.0459155E+2 & -9.3143262E+2 & -1.0608103E+3 & -1.1999388E+3\\
192.00	& -6.8535716E+2 & -8.1068448E+2 & -9.3635134E+2 & -1.0638476E+3 & -1.1999637E+3
\end{tabular}\end{center}
\end{table}
%
\begin{table}
\caption{Results from Monte-Carlo simulations: $U/(N\,R)$ [K] \, of the two-component system $\lbrace \textmd{Angled} + \textmd{Inert} \rbrace$ at different temperatures, $T$ [K], and molar fractions of the Angled component, $x_{\textmd{a}}$ [mol/mol]. $U$ \dots internal energy [J]; $N$ \dots mole number [mol]; $R$ \dots universal gas constant $ \textmd{[J K}^{-1}\textmd{mol}^{-1}\textmd{]}$.\label{table:S2}}
\begin{center}\begin{tabular}{rrrrrrr}
\multicolumn{1}{c}{$T$ [K]} & \multicolumn{1}{c}{$x_{\textmd{a}}=0.0$} & \multicolumn{1}{c}{$x_{\textmd{a}}=0.1$} & \multicolumn{1}{c}{$x_{\textmd{a}}=0.2$} & \multicolumn{1}{c}{$x_{\textmd{a}}=0.3$} & \multicolumn{1}{c}{$x_{\textmd{a}}=0.4$} & \multicolumn{1}{c}{$x_{\textmd{a}}=0.5$}\\ \hline
10000.00	& 0.0E+0 & -4.8096584E-1 & -1.9245412E+0 & -4.3230716E+0 & -7.6798153E+0 & -1.2003834E+1\\
4800.00	& 0.0E+0 & -1.0073350E+0 & -4.0271040E+0 & -9.0446464E+0 & -1.6031579E+1 & -2.5026460E+1\\
2400.00	& 0.0E+0 & -2.0664264E+0 & -8.2003864E+0 & -1.8325987E+1 & -3.2328267E+1 & -5.0160007E+1\\
1600.00	& 0.0E+0 & -3.2308206E+0 & -1.2675476E+1 & -2.8049164E+1 & -4.9074446E+1 & -7.5586775E+1\\
1200.00	& 0.0E+0 & -4.5360463E+0 & -1.7591021E+1 & -3.8432636E+1 & -6.6488341E+1 & -1.0126284E+2\\
960.00	& 0.0E+0 & -6.0572919E+0 & -2.3054726E+1 & -4.9588445E+1 & -8.4623583E+1 & -1.2731131E+2\\
800.00	& 0.0E+0 & -7.8280291E+0 & -2.9174906E+1 & -6.1604548E+1 & -1.0350135E+2 & -1.5368644E+2\\
685.71	& 0.0E+0 & -9.9223942E+0 & -3.5998359E+1 & -7.4509822E+1 & -1.2311520E+2 & -1.8025607E+2\\
600.00	& 0.0E+0 & -1.2356795E+1 & -4.3562016E+1 & -8.8231690E+1 & -1.4331622E+2 & -2.0694464E+2\\
533.33	& 0.0E+0 & -1.5187660E+1 & -5.1848379E+1 & -1.0266768E+2 & -1.6393245E+2 & -2.3351190E+2\\
480.00	& 0.0E+0 & -1.8417241E+1 & -6.0768126E+1 & -1.1767434E+2 & -1.8473514E+2 & -2.5981073E+2\\
436.36	& 0.0E+0 & -2.2073274E+1 & -7.0356586E+1 & -1.3305894E+2 & -2.0562161E+2 & -2.8556499E+2\\
400.00	& 0.0E+0 & -2.6152193E+1 & -8.0314274E+1 & -1.4864216E+2 & -2.2623073E+2 & -3.1064852E+2\\
369.23	& 0.0E+0 & -3.0604153E+1 & -9.0638590E+1 & -1.6424767E+2 & -2.4640755E+2 & -3.3479819E+2\\
342.86	& 0.0E+0 & -3.5454657E+1 & -1.0113747E+2 & -1.7964108E+2 & -2.6599402E+2 & -3.5801459E+2\\
320.00	& 0.0E+0 & -4.0523154E+1 & -1.1167208E+2 & -1.9465448E+2 & -2.8474663E+2 & -3.7985472E+2\\
300.00	& 0.0E+0 & -4.5822850E+1 & -1.2208521E+2 & -2.0908681E+2 & -3.0255917E+2 & -4.0057695E+2\\
282.35	& 0.0E+0 & -5.1315212E+1 & -1.3225006E+2 & -2.2292510E+2 & -3.1941831E+2 & -4.1995320E+2\\
266.67	& 0.0E+0 & -5.6798561E+1 & -1.4207948E+2 & -2.3613539E+2 & -3.3511374E+2 & -4.3786310E+2\\
252.63	& 0.0E+0 & -6.2326912E+1 & -1.5153404E+2 & -2.4836999E+2 & -3.4967837E+2 & -4.5432809E+2\\
240.00	& 0.0E+0 & -6.7652469E+1 & -1.6029215E+2 & -2.5976409E+2 & -3.6328087E+2 & -4.6962397E+2\\
228.57	& 0.0E+0 & -7.2882743E+1 & -1.6877290E+2 & -2.7036429E+2 & -3.7562148E+2 & -4.8353367E+2\\
218.18	& 0.0E+0 & -7.7888127E+1 & -1.7642858E+2 & -2.8002154E+2 & -3.8688751E+2 & -4.9606668E+2\\
208.70	& 0.0E+0 & -8.2579714E+1 & -1.8348493E+2 & -2.8881444E+2 & -3.9711914E+2 & -5.0745679E+2\\
200.00	& 0.0E+0 & -8.7009598E+1 & -1.9003671E+2 & -2.9688014E+2 & -4.0640282E+2 & -5.1781551E+2\\
192.00	& 0.0E+0 & -9.1060559E+1 & -1.9585411E+2 & -3.0412506E+2 & -4.1478722E+2 & -5.2694283E+2
\end{tabular}\end{center}
\begin{center}\begin{tabular}{rrrrrr}
\multicolumn{1}{c}{$T$ [K]} & \multicolumn{1}{c}{$x_{\textmd{a}}=0.6$} & \multicolumn{1}{c}{$x_{\textmd{a}}=0.7$} & \multicolumn{1}{c}{$x_{\textmd{a}}=0.8$} & \multicolumn{1}{c}{$x_{\textmd{a}}=0.9$} & \multicolumn{1}{c}{$x_{\textmd{a}}=1.0$} \\ \hline
10000.00	& -1.7283063E+1 & -2.3511228E+1 & -3.0681396E+1 & -3.8832744E+1 & -4.7929638E+1\\
4800.00	& -3.5962233E+1 & -4.8888730E+1 & -6.3773645E+1 & -8.0541468E+1 & -9.9321828E+1\\
2400.00	& -7.1772349E+1 & -9.7122197E+1 & -1.2606269E+2 & -1.5867412E+2 & -1.9482657E+2\\
1600.00	& -1.0730735E+2 & -1.4411506E+2 & -1.8585431E+2 & -2.3245866E+2 & -2.8377507E+2\\
1200.00	& -1.4240525E+2 & -1.8955286E+2 & -2.4249686E+2 & -3.0099906E+2 & -3.6482775E+2\\
960.00	& -1.7706271E+2 & -2.3339421E+2 & -2.9584065E+2 & -3.6415826E+2 & -4.3804226E+2\\
800.00	& -2.1126935E+2 & -2.7550287E+2 & -3.4600653E+2 & -4.2228179E+2 & -5.0410516E+2\\
685.71	& -2.4482868E+2 & -3.1605266E+2 & -3.9326728E+2 & -4.7608498E+2 & -5.6403561E+2\\
600.00	& -2.7777823E+2 & -3.5499704E+2 & -4.3790963E+2 & -5.2601910E+2 & -6.1882046E+2\\
533.33	& -3.0997410E+2 & -3.9239288E+2 & -4.8006156E+2 & -5.7252243E+2 & -6.6936523E+2\\
480.00	& -3.4127785E+2 & -4.2819657E+2 & -5.1994434E+2 & -6.1606051E+2 & -7.1623898E+2\\
436.36	& -3.7149611E+2 & -4.6239661E+2 & -5.5766216E+2 & -6.5679721E+2 & -7.5952712E+2\\
400.00	& -4.0054632E+2 & -4.9490029E+2 & -5.9308402E+2 & -6.9490371E+2 & -7.9994272E+2\\
369.23	& -4.2822248E+2 & -5.2555077E+2 & -6.2653343E+2 & -7.3051219E+2 & -8.3743453E+2\\
342.86	& -4.5438271E+2 & -5.5446212E+2 & -6.5762123E+2 & -7.6360316E+2 & -8.7224855E+2\\
320.00	& -4.7910454E+2 & -5.8141693E+2 & -6.8662301E+2 & -7.9424539E+2 & -9.0429523E+2\\
300.00	& -5.0206739E+2 & -6.0660310E+2 & -7.1341246E+2 & -8.2255567E+2 & -9.3389175E+2\\
282.35	& -5.2357598E+2 & -6.2979666E+2 & -7.3807449E+2 & -8.4859437E+2 & -9.6114700E+2\\
266.67	& -5.4331637E+2 & -6.5110370E+2 & -7.6090550E+2 & -8.7249004E+2 & -9.8584475E+2\\
252.63	& -5.6155171E+2 & -6.7078952E+2 & -7.8169265E+2 & -8.9424508E+2 & -1.0085343E+3\\
240.00	& -5.7817739E+2 & -6.8863197E+2 & -8.0064763E+2 & -9.1401345E+2 & -1.0291283E+3\\
228.57	& -5.9330274E+2 & -7.0481140E+2 & -8.1773758E+2 & -9.3181009E+2 & -1.0475568E+3\\
218.18	& -6.0699167E+2 & -7.1954260E+2 & -8.3320242E+2 & -9.4799363E+2 & -1.0644155E+3\\
208.70	& -6.1930831E+2 & -7.3282061E+2 & -8.4720934E+2 & -9.6257124E+2 & -1.0794245E+3\\
200.00	& -6.3070123E+2 & -7.4458040E+2 & -8.5958446E+2 & -9.7554191E+2 & -1.0930353E+3\\
192.00	& -6.4070710E+2 & -7.5543351E+2 & -8.7086758E+2 & -9.8737301E+2 & -1.1051913E+3
\end{tabular}\end{center}
\end{table}
%
%
\end{document}
%
